# Supplementary material for: Localized proteomic differences in the choroid plexus of Alzheimer's disease and epilepsy patients
Source: Front Neurol. 2023 Jul 14;14:1221775. doi: 10.3389/fneur.2023.1221775 (PMC10379643; doi:10.3389/fneur.2023.1221775)
Supplement: Supplementary file 1 [file Table_1.xlsx]

## Sheet: Supplementary Table 1
Supplementary Table 1. Extended Case History
Group	Case ID	Age (years)	Sex	PMI (hours)	Brain Weight (grams)	Neuropathology Findings	Cause Of Death	Age of disease onset (years)	Disease duration (years)
True control	1	71	F	48	1100	Arteriolosclerosis, diffuse, mild	Unknown	N/A	N/A
True control	2	50	M	50	1320	ATHEROSCLEROSIS, MILD; HYPERTENSIVE CHANGES, MILD, DIFFUSE; HYPOXIC-ISCHEMIC CHANGE, DIFFUSE, SEE NOTE	possible cardiac arrest (starting from a very bad acute gastroenteritis)	N/A	N/A
True control	3	57	M	91	1270	ARTERIOLOSCLEROSIS, MILD, DIFFUSE	cardiac arrest with possible seizure activity	N/A	N/A
True control	4	59	M	60	1410	ATHEROSCLEROSIS, MILD ARTERIOSCLEROSIS, MILD HYPERTENSION, MILD	cardiac arrest	N/A	N/A
True control	5	59	F	57	1070	ATHEROSCLEROSIS, MILD ARTERIOLOSCLEROSIS, MILD	Cardiac arrest	N/A	N/A
True control	6	56	F	46	1420	ATHEROSCLEROSIS, MILD ARTERIOLOSCLEROSIS, MILD	Cardiac arrest	N/A	N/A
True control	7	55	M	57	1202	SUBACUTE, RIGHT TEMPORAL WHITE MATTER MICROINFARCT ARTERIOLOSCLEROSIS, MILD	pulmonary fibrosis	N/A	N/A
True control	8	55	M	64	1200	ATHEROSCLEROSIS, MILD ARTERIOLOSCLEROSIS, MILD	Cardiac arrest, some seizure history	N/A	N/A
AD	9	59	F	Unknown	490g (cerebrum) + 47g (cerebellum); no brainstem received	A3B3C3; CAA (severe)	Possible SUDEP	epilepsy onset 15 years of age, AD onset unknown	epilespy duration 45 years; AD duration unknown
AD	10	59	M	12	1070	A3B3C3; CAA (severe); Binswanger's (mild)	AD + UTI	53 AD, 57 seizures	6 AD, 2 seizures
AD	11	79	F	72	1032	A3B3C3; CAA (mild); Arachnoid Cyst	AD	73	6
AD	12	73	F	24	1035	A3B3C3; CAA (severe); Binswanger's (severe)	AD	61	12
AD	13	73	M	15	1192	A3B3C3; CAA (severe)	AD	70	3
AD	14	72	F	15	870	A3B3C3; CAA (severe); Binswanger's (moderate)	AD + Pneumonia	Unknown	Unknown
AD	15	81	F	24	1120	A3B3C3; Binswanger's (severe)	AD	Unknown	Unknown
AD	16	85	F	3	1125	A3B3C3; hippocampal sclerosis (severe); CAA (severe); subacute hemorrhage (right frontal); Binswanger's (mild)	AD	Unknown	Unknown
Epilepsy	17	36	M	20	1625	lipohyalinosis (mild)	Combined drug intoxication (oxycodone, metoprolol, and venlafaxine) due to prescription drug overdose	29	8
Epilepsy	18	50	M	15	1320	partial lobectomy (left temporal), chronic gliosis (left temporal)	aspiration of foreign body	0.5	49.5
Epilepsy	19	45	M	< 48	1440	No abnormalities	Blunt force injuries	2	43
Epilepsy	20	19	M	48	1500	FCD IIA, hippocampal sclerosis (mild), focal dysgenesis of the hippocampus	SUDEP	Unknown	Unknown
Epilepsy	21	21	M	62	1360	FCD IIA, bilateral DGD, multifocal heterotopias, polymicrogyria, olivary dysplasia, cerebellar dysplasia, hippocampal sclerosis (mild)	SUDEP	Unknown	Unknown
Epilepsy	22	39	M	Unknown	1240	n/a (no report)	SUDEP	7	32
Epilepsy	23	54	M	< 24	1470	focal cortical disorganization with gliosis (left frontal), remote contusion (left frontal)	Blunt force trauma of torso	28	1
Epilepsy	24	49	M	43	980	atrophy with neuronal loss and gliosis (right hemisphere), hippocampal sclerosis (left), bilateral focal DGD, arteriolosclerosis (mild)	Food aspiration during a seizure attack	0.6	48.4
Epilepsy	25	66	M	< 72	1310	focal chronic ischemia (hippocampus - CA3)	Ruptured aortic dissection	Unknown	Unknown
Epilepsy	26	54	M	17	1440	bilateral DGD, multifocal heterotopias, subcortical leukoaraiosis, capillary telangiectasia	Methamphetamine, phenobarbital, and gabapentin intoxication	12	42
Epilepsy	27	58	F	20.5	1550	DGD, Binswanger’s disease (mild)	Acute Bilateral Multilobar Pneumonia	Unknown	Unknown
Epilepsy	28	54	M	24	1480	bilateral DGD	Atherosclerotic and hypertensive cardiovascular disease	18	36

## Sheet: Supplementary Table 2
Supplementary Table 2. Case History Regression
Parameter estimates	Variable	Estimate	Standard error	95% CI (asymptotic)	|t|	P value
β0	Intercept	28.31	12.53	2.396 to 54.22	2.26	0.0336
β1	Group[AD]	-27.46	5.607	-39.06 to -15.86	4.897	<0.0001
β2	Group[Epilepsy]	-26.03	4.994	-36.36 to -15.70	5.212	<0.0001
β3	Age	-0.02584	0.1842	-0.4070 to 0.3553	0.1403	0.8897
β4	Sex[M]	-12.2	4.995	-22.53 to -1.865	2.442	0.0227

## Sheet: Supplementary Table 3
Supplementary Table 3. LC-MS/MS Results for AD, Epilepsy, and Control
Uniprot ID	Gene ID	Protein Names	Cell type annotation	Student's T-test Significant AD_Control	-Log Student's T-test p-value AD_Control	Student's T-test q-value AD_Control	Student's T-test Difference AD_Control	Student's T-test Test statistic AD_Control	Student's T-test Significant Epilepsy_Control	-Log Student's T-test p-value Epilepsy_Control	Student's T-test q-value Epilepsy_Control	Student's T-test Difference Epilepsy_Control	Student's T-test Test statistic Epilepsy_Control	Student's T-test Significant AD_Epilepsy	-Log Student's T-test p-value AD_Epilepsy	Student's T-test q-value AD_Epilepsy	Student's T-test Difference AD_Epilepsy	Student's T-test Test statistic AD_Epilepsy	AD_CP03	AD_CP04	AD_CP10	AD_CP11	AD_CP17	AD_CP18	AD_CP23	AD_CP24	Epilepsy_CP05	Epilepsy_CP06	Epilepsy_CP07	Epilepsy_CP12	Epilepsy_CP13	Epilepsy_CP14	Epilepsy_CP19	Epilepsy_CP20	Epilepsy_CP28	Epilepsy_CP25	Epilepsy_CP26	Epilepsy_CP27	Control_CP01	Control_CP02	Control_CP08	Control_CP09	Control_CP15	Control_CP16	Control_CP21	Control_CP22
P30040	ERP29	Endoplasmic reticulum resident protein 29	Undefined	+	6.23438	0	0.735	8.60173		0.476811	0.798029	0.11125	0.993634	+	3.96111	0.00435556	0.62375	4.92443	18.1483	17.9662	18.2316	18.3932	17.6847	18.2931	18.1573	17.9644	17.0712	17.4004	17.4411	17.1787	17.0266	17.7666	17.5187	17.3506	18.0023	17.6689	17.8699	17.4618	17.4438	17.3963	17.404	17.3469	17.2462	17.4889	17.38	17.2405
P54886	ALDH18A1	Delta-1-pyrroline-5-carboxylate synthase	Undefined	+	6.19841	0	1.01	8.54205		2.53382	0.277	0.39	3.43929	+	3.89464	0.00506122	0.62	4.85406	17.0225	16.6922	16.8306	17.0333	17.1796	17.0202	16.8044	16.2938	16.6415	16.0591	16.2435	16.8985	16.1188	16.1251	15.8651	16.0905	16.2585	16.0757	16.1097	16.3481	15.8472	16.0405	15.736	15.552	15.7901	16.0343	16.0696	15.7134
Q9HB07	C12orf10	UPF0160 protein MYG1, mitochondrial	Undefined	+	6.15391	0	-1.12054	-8.87907		0.786784	0.700607	-0.26625	-1.45318	+	3.12826	0.0116923	-0.854285	-4.10151	13.6571	13.3096	13.5918	13.2721	13.3787		12.7552	13.591	14.3157	14.6908	14.3014	12.9254	14.2823	14.7386	14.4045	13.6702	14.18	14.4803	14.542	14.113	14.3229	14.3606	14.6566	14.6519	14.267	14.7188	14.4243	14.4891
O95154	AKR7A3	Aflatoxin B1 aldehyde reductase member 3	Undefined	+	5.95059	0	-1.68625	-8.13869		0.279609	0.878903	-0.18875	-0.647819	+	4.86596	0.0016	-1.4975	-5.90794	14.1373	14.2351	13.8836	14.4054	13.9571	13.7825	14.0757	13.8906	15.6965	16.0812	14.9465	14.1102	15.9602	15.0428	15.9188	15.1169	15.0717	16.6154	15.9737	15.9978	14.7248	15.8412	16.0319	16.0226	16.2955	15.1612	15.6018	16.1964
P23142	FBLN1	Fibulin-1	Epithelial	+	5.47114	0	1.78625	7.39479		0.612678	0.729144	0.313333	1.20459	+	5.35378	0	1.47292	6.46299	17.525	17.825	17.0409	17.328	17.8038	17.2394	17.5617	18.1911	15.7122	16.6572	16.4692	17.0365	17.0001	16.1113	15.3837	15.6313	15.8427	15.6903	15.6121	15.9465	15.5789	15.2324	14.9313	15.4345	16.2881	16.0395	16.6091	16.1061
Q13561	DCTN2	Dynactin subunit 2	Undefined	+	5.45543	0	-0.76625	-7.37119		1.09769	0.591455	-0.27375	-1.8563	+	2.09579	0.0435115	-0.4925	-2.98035	14.8482	14.8204	15.283	14.9882	14.7395	15.1766	14.9504	15.566	15.5834	16.1344	15.3978	15.7093	15.7934	15.1809	15.8052	14.5384	15.4359	15.4597	15.9128	15.5313	15.7818	15.6913	15.8596	15.8655	15.8463	15.9566	15.684	15.8218
P31946	YWHAB	14-3-3 protein beta/alpha	Undefined	+	5.40491	0	-1.02625	-7.29559		2.31566	0.312457	-0.53125	-3.21189	+	2.33142	0.03252	-0.495	-3.22839	17.1161	17.0168	17.2146	17.6472	17.3839	17.2741	17.0511	17.5814	17.4571	18.243	18.2207	16.981	18.1702	17.6466	18.0477	17.3655	17.8378	17.914	17.9093	17.5619	18.2543	18.5227	18.4959	18.4372	18.4155	18.5234	17.5554	18.2825
Q6P587	FAHD1	Acylpyruvase FAHD1, mitochondrial	Undefined	+	5.32517	0	1.04875	7.17723		1.40605	0.524886	0.304167	2.22304	+	4.80748	0.00141176	0.744583	5.8427	15.4311	15.1692	15.0574	15.6529	14.96	15.3888	15.3099	14.8574	14.3838	14.2824	14.005	15.0663	14.2098	14.4373	14.2651	14.5456	14.794	14.7384	14.5485	14.5162	14.5058	14.1709	14.3544	13.8959	13.6065	14.0876	14.571	14.2356
P31937	HIBADH	3-hydroxyisobutyrate dehydrogenase, mitochondrial	Undefined	+	5.30905	0	0.82125	7.15345		0.0296338	0.985594	0.0104166	0.083926	+	5.36162	0	0.810834	6.47208	17.2556	17.2708	16.9923	17.2197	17.268	16.9206	17.0177	16.6127	16.0852	15.9485	16.0471	16.7947	16.365	16.0662	16.714	16.1574	16.3984	16.3899	16.3422	15.7858	16.5953	16.2889	16.0818	16.2315	15.9089	16.0561	16.4167	16.4011
Q14152	EIF3A	Eukaryotic translation initiation factor 3 subunit A	Undefined	+	5.27762	0	-0.72625	-7.10722		2.03108	0.377825	-0.28375	-2.91159	+	3.19123	0.0117143	-0.4425	-4.1194	14.0432	13.6058	13.5999	13.4714	13.9117	13.5656	13.3073	13.5867	13.7117	14.5427	14.161	14.1234	14.2741	13.9296	14.3251	13.8358	13.8911	14.1122	14.1685	13.8904	14.5956	14.2614	14.3153	14.2624	14.3109	14.6422	14.1475	14.3672
Q99733	NAP1L4	Nucleosome assembly protein 1-like 4	Undefined	+	5.20657	0	-0.7575	-7.00335		0.247666	0.888486	-0.0766668	-0.585666	+	4.53698	0.00208696	-0.680833	-5.54421	15.6802	15.7842	15.747	15.4737	15.7973	15.4742	15.307	15.7601	16.4659	16.9332	16.1925	15.5868	16.3808	16.3235	16.4323	16.1553	16.1206	16.2298	16.4782	16.3985	16.4812	16.2641	16.4641	16.6142	16.0248	16.7759	16.2085	16.2563
O43488	AKR7A2	Aflatoxin B1 aldehyde reductase member 2	Undefined	+	5.19661	0	-0.935	-6.98887		0.309319	0.864987	0.130833	0.703825	+	4.559	0.002	-1.06583	-5.56832	15.2185	15.4461	15.477	15.6089	14.9585	14.8525	15.4977	15.5919	16.4031	16.7868	16.1653	15.3643	16.341	16.7041	16.7591	15.8422	15.9956	17.049	16.7401	16.628	16.1234	16.0171	16.3549	16.2705	16.72	16.0726	16.1006	16.4871
P80303	NUCB2	Nucleobindin-2	Undefined	+	5.14516	0.000307692	0.87625	6.91431		0.0732778	0.967291	0.0266668	0.198682	+	4.7042	0.00210526	0.849583	5.72811	17.3032	17.2955	16.7993	17.3474	17.2042	16.7715	16.7939	16.6206	16.352	15.6366	15.7473	16.8251	15.9175	16.3723	16.1868	15.8078	16.3933	16.2896	16.0724	16.3912	16.309	16.0203	15.8702	16.0528	16.3647	16.284	16.3238	15.9082
Q16836	HADH	Hydroxyacyl-coenzyme A dehydrogenase, mitochondrial	Undefined	+	4.97207	0.000571429	0.9525	6.66687		2.14073	0.359826	0.310416	3.02793	+	4.49646	0.00192	0.642084	5.49994	18.7667	18.7262	18.5886	19.1093	19.3287	18.7977	18.6967	18.2766	18.3482	17.868	18.3593	18.3108	17.9746	17.724	18.2359	18.2171	18.2344	18.1869	18.3019	18.0017	18.1141	17.7917	17.7492	17.6524	17.4501	17.8966	18.2399	17.8
P15311	EZR	Ezrin	Undefined	+	4.78326	0.000533333	-0.955	-6.40266		0.615527	0.727643	-0.21625	-1.20884	+	3.32801	0.00955102	-0.73875	-4.26116	17.5062	17.4031	17.521	17.4885	16.9304	17.8933	17.4048	17.7085	17.7953	18.8298	18.2595	17.5532	18.6067	18.1074	18.7126	17.5676	17.9334	18.4601	18.5131	18.2989	18.0244	18.8695	18.4371	18.6808	18.7521	18.24	18.0506	18.4355
P04075	ALDOA	Fructose-bisphosphate aldolase A	Undefined	+	4.75009	0.00075	-1.6475	-6.35683		0.908245	0.647257	-0.497083	-1.61582	+	3.33702	0.00948454	-1.15042	-4.2705	16.4486	16.6752	16.6089	16.6453	16.4275	17.0914	16.5247	17.479	17.6786	18.8673	18.3746	16.539	17.9457	18.136	18.897	17.444	17.1842	17.7504	18.4147	17.442	17.524	18.0008	18.5384	18.7848	19.5577	17.979	18.0304	18.6826
O75688	PPM1B	Protein phosphatase 1B	Undefined	+	4.73955	0.000705882	-0.787679	-6.56121		0.431619	0.811798	-0.169583	-0.919185	+	2.22841	0.0357249	-0.618095	-3.14469	13.1756	13.0233	13.5769	13.4228	13.2787	13.6963		13.2561	13.8714	14.7571	13.8884	12.7671	14.3091	13.9192	14.271	13.664	13.7354	14.0663	14.3196	14.0249	14.0259	14.2271	14.2876	14.3463	13.9602	14.302	13.6799	14.249
O95202	LETM1	Mitochondrial proton/calcium exchanger protein	Undefined	+	4.73741	0.000666667	0.7	6.33936		1.24584	0.562611	0.216667	2.03568	+	3.59335	0.00770149	0.483334	4.53743	16.0885	16.5539	16.3915	16.271	16.5237	16.042	16.1235	15.982	15.7461	15.4436	15.6779	16.1376	15.5415	15.4678	15.589	15.9773	16.1083	15.8457	15.9426	15.6481	15.5054	15.4439	15.5498	15.6623	15.1465	15.7021	15.9024	15.4523
P35241	RDX	Radixin	Undefined	+	4.70637	0.000842105	-0.94375	-6.2967		0.349524	0.845692	-0.167084	-0.777133	+	2.8472	0.0171098	-0.776666	-3.76376	17.5431	17.5475	17.4363	18.1116	17.6375	17.8254	17.2572	17.7533	18.564	18.9607	18.4959	17.3801	18.9655	18.0829	18.8401	17.5738	18.1039	18.987	18.6729	18.3754	18.2491	19.1332	18.5298	18.7732	18.697	18.351	18.1164	18.8217
P35555	FBN1	Fibrillin-1 [Cleaved into: Asprosin]	Mesenchymal	+	4.68998	0.0008	1.29875	6.27423		0.812072	0.689456	0.329583	1.48768	+	3.60278	0.00763636	0.969167	4.54729	19.4316	19.5685	20.1096	19.3225	19.9693	20.0905	19.8108	19.0556	18.8556	18.3214	18.8136	19.7539	19.1676	19.1498	18.1935	18.7664	18.6693	18.646	18.1399	17.9266	18.6548	17.7278	18.3124	17.9813	18.0152	18.5974	18.6218	19.0635
P50851	LRBA	Lipopolysaccharide-responsive and beige-like anchor protein	Undefined	+	4.57177	0.00133333	-0.89375	-6.11341		0.703653	0.706166	-0.18375	-1.33706	+	3.69274	0.00673333	-0.71	-4.64148	14.4186	14.1542	14.4227	13.8755	14.2929	14.1676	13.7832	14.8472	14.9452	15.5211	14.8548	15.0721	15.2419	14.644	14.1734	15.0362	14.9407	14.8099	15.1762	15.045	15.4148	15.0064	15.1944	15.2618	14.9581	15.4981	14.8194	14.9642
Q9UIC8	LCMT1	Leucine carboxyl methyltransferase 1	Undefined	+	4.54925	0.00127273	-1.53125	-6.08301		0.88312	0.659137	-0.49	-1.58279	+	2.54673	0.023888	-1.04125	-3.4527	12.1808	11.9293	12.0368	12.9635	12.558	12.6639	11.5676	12.7306	13.6707	14.6554	13.3212	11.5808	13.4471	13.5036	13.9471	12.6316	13.4149	13.629	13.7405	12.8962	13.4644	13.4141	12.9423	14.246	14.1911	14.4999	13.9613	14.1691
P09211	GSTP1	Glutathione S-transferase P	Epithelial	+	4.52856	0.0013913	-1.48875	-6.05514		0.250409	0.888438	-0.21875	-0.591088	+	2.58855	0.0228376	-1.27	-3.4961	17.319	16.9914	17.1797	17.9384	17.6123	17.3918	16.954	18.2607	18.1175	19.8267	18.6277	16.6523	18.4605	18.9872	19.456	17.5087	18.5646	19.3102	19.5962	19.5827	18.2055	19.4328	19.3004	19.3867	19.2818	18.5766	18.2249	19.144
P62258	YWHAE	14-3-3 protein epsilon	Undefined	+	4.50717	0.00133333	-1.16375	-6.0264		0.785978	0.700556	-0.320833	-1.45207	+	3.09971	0.0123636	-0.842916	-4.02471	16.1696	15.661	16.0268	16.6686	15.7581	16.1995	15.7109	16.291	17.332	17.3806	17.0779	15.8063	17.2652	16.8865	17.2262	16.1043	16.4155	17.3225	17.0689	16.9546	17.2195	17.4718	17.4201	17.4935	17.4553	17.2858	16.206	17.2444
Q9Y2S2	CRYL1	Lambda-crystallin homolog	Undefined	+	4.46201	0.00128	-1.5725	-5.96594		0.696845	0.706207	-0.37	-1.32736	+	2.65032	0.0209818	-1.2025	-3.56012	13.003	12.7602	13.0503	14.7569	13.0628	13.7808	12.6129	13.7362	14.5085	15.0995	15.0499	12.5844	14.79	14.932	15.054	13.7063	14.4741	15.3376	14.7608	14.2846	14.7594	15.1614	14.7133	15.0314	15.3147	14.754	14.9289	14.6892
O95373	IPO7	Importin-7	Endothelial	+	4.39896	0.00153846	-1.76732	-6.06654		0.232274	0.898974	-0.187917	-0.554936	+	3.37452	0.00917391	-1.5794	-4.36451	11.3729	12.3785	11.6361	11.767	10.6849		11.2362	12.1954	13.9979	13.5906	13.074	11.2299	12.9837	12.8775	13.2192	12.5251	12.9262	13.6348	13.5727	14.6582	12.989	14.0631	13.989	13.7918	12.9206	13.2724	12.5419	13.4729
P30086	PEBP1	Phosphatidylethanolamine-binding protein 1	Epithelial	+	4.39181	0.00148148	-1.265	-5.87253		0.413188	0.814495	-0.224584	-0.888102	+	3.0874	0.012146	-1.04042	-4.01198	18.4056	17.8008	17.8612	18.6675	17.7431	18.248	17.2872	18.387	18.6865	19.7291	19.5625	17.7225	19.1947	19.5025	19.4971	18.1562	18.8508	19.5615	19.5538	19.088	18.9336	19.6552	19.6017	19.8367	19.0073	18.9266	18.8995	19.6597
Q9UDR5	AASS	Alpha-aminoadipic semialdehyde synthase, mitochondrial	Undefined	+	4.32704	0.00214286	0.625	5.78696		0.931984	0.639991	0.183333	1.64676	+	3.33721	0.00958333	0.441667	4.2707	16.0151	15.9508	16.2466	16.1526	16.3259	16.2941	15.981	15.7929	15.4647	15.4953	15.3569	16.2737	15.6547	15.5833	15.4857	15.8136	15.927	15.5794	15.5933	15.6193	15.768	15.331	15.3984	15.344	15.0541	15.5388	15.7437	15.588
Q8IY17	PNPLA6	Patatin-like phospholipase domain-containing protein 6	Undefined	+	4.29989	0.00206897	0.98	5.75126		0.386947	0.825653	0.13375	0.843068	+	4.76018	0.002	0.84625	5.79013	15.5636	15.49	15.896	15.5875	15.7942	16.3333	15.5922	15.358	14.7657	14.4599	14.883	15.3894	14.587	14.5896	14.5749	14.903	14.9225	14.9793	14.6673	15.542	14.157	15.0075	14.9393	14.8204	14.334	15.2546	14.8159	14.4368
P62826	RAN	GTP-binding nuclear protein Ran	Undefined	+	4.27836	0.002	-0.7575	-5.72303		0.842672	0.671454	-0.315417	-1.52896		1.30651	0.147264	-0.442083	-2.10736	15.9548	15.7277	16.523	16.051	15.7911	15.6669	16.1368	16.1776	16.5716	16.8901	16.0771	14.9642	16.4499	16.694	16.9901	16.123	16.8126	16.6244	16.7138	16.4557	16.587	17.082	16.7867	16.8361	16.9781	16.8614	16.2929	16.6646
O15067	PFAS	Phosphoribosylformylglycinamidine synthase	Undefined	+	4.26516	0.00206452	-1.2775	-5.70574		0.5179	0.773632	-0.25875	-1.05933	+	3.73685	0.00624561	-1.01875	-4.68778	14.8777	14.3049	14.7874	15.3283	15.3549	14.9303	14.5742	14.8819	15.8952	16.4146	15.8295	15.1464	16.3661	15.6302	16.3111	14.809	15.5274	16.4898	15.9434	16.3987	15.5946	16.4679	16.5244	16.5716	15.9187	16.2507	15.2288	16.6995
Q9UNF0	PACSIN2	Protein kinase C and casein kinase substrate in neurons protein 2	Macrophage	+	4.25277	0.00225	-0.90875	-5.68954		0.873612	0.662873	-0.267917	-1.57021	+	2.61625	0.022177	-0.640833	-3.52482	11.9521	12.4891	12.5995	12.4461	11.8062	12.5344	12.1314	12.8596	12.6327	13.4846	12.9046	12.2842	13.2579	12.7927	13.4054	12.6369	12.8921	13.3472	13.6405	12.6542	13.1908	13.3991	12.9459	13.3204	13.8346	13.0541	13.0442	13.3107
P35573	AGL	Glycogen debranching enzyme	Undefined	+	4.24196	0.00218182	-1.18625	-5.67543		0.719548	0.703293	-0.225417	-1.3596	+	4.50836	0.002	-0.960833	-5.51293	14.2214	13.2709	14.0479	14.1631	14.0744	14.7867	13.6747	14.1305	15.0466	15.5537	14.9539	14.4763	15.4682	14.607	15.2561	14.7526	14.7099	15.0878	14.8597	15.295	14.4133	15.5685	14.9592	15.587	15.4488	15.4741	15.1855	15.2066
Q9HAV7	GRPEL1	GrpE protein homolog 1, mitochondrial	Undefined	+	4.22168	0.00223529	0.53625	5.649		0.993855	0.623522	0.194583	1.72625		1.94214	0.0541794	0.341667	2.81651	15.999	16.3491	16.0985	16.2259	16.2516	16.5044	16.278	15.7898	15.7692	15.3845	15.6281	16.2725	15.397	15.9638	15.7769	15.6915	15.9227	16.1658	16.0091	16.1735	15.4351	15.8222	15.5984	15.575	15.5854	15.806	15.8467	15.5301
Q01433	AMPD2	AMP deaminase 2	Undefined	+	4.20847	0.00217143	-0.9825	-5.6318		0.252392	0.887486	0.138333	0.594996	+	3.7746	0.00603636	-1.12083	-4.72746	14.948	14.8632	14.5175	14.9035	14.9129	15.6954	14.6489	14.5911	16.0343	17.0116	15.8747	15.0872	16.5871	15.9972	16.5859	15.1675	15.2373	16.1535	16.1121	16.2226	16.0984	15.5304	16.2509	16.1682	15.8867	15.5465	15.4038	16.0484
O00468	AGRN	Agrin [Cleaved into: Agrin N-terminal 110 kDa subunit; Agrin C-terminal 110 kDa subunit; Agrin C-terminal 90 kDa fragment	Undefined	+	4.186	0.00211111	0.83875	5.60261		0.0634097	0.973761	0.0283337	0.173555	+	3.79492	0.006	0.810416	4.74885	17.1919	17.1445	17.4189	17.1618	17.4642	17.3755	17.7088	16.6121	16.9102	16.0827	16.4702	16.8947	16.8803	16.3452	15.6265	16.8547	16.2515	16.6165	16.0837	16.3718	16.1773	16.3179	16.1363	16.1376	16.5807	16.4607	16.8782	16.6629
P28335	HTR2C	5-hydroxytryptamine receptor 2C	Epithelial	+	4.15251	0.00227027	-1.74643	-5.72126		0.949129	0.627539	-0.6225	-1.66895	+	2.21378	0.0364607	-1.12393	-3.12899	11.335	12.5214	11.758	12.4868	11.8439		12.1618	11.8185	11.4721	14.3906	13.2495	13.7353	13.8496	12.5914	13.2398	13.6966	12.4954	11.8804	13.9374	12.7951	12.9543	12.3756	14.3465	13.9291	13.8223	14.1007	14.0649	14.2948
P14550	AKR1A1	Aldo-keto reductase family 1 member A1	Undefined	+	4.10258	0.00221053	-0.82125	-5.49479		0.111671	0.953674	0.0766667	0.292478	+	2.67628	0.0203178	-0.897917	-3.58699	14.8803	14.4505	14.8004	15.1311	14.4497	14.8668	14.7049	14.6862	15.884	16.2027	15.6868	13.8676	15.2004	15.8486	16.1627	15.1351	15.3877	16.057	16.2817	16.0095	15.3518	15.4973	16.3666	15.4282	15.2227	15.7409	15.4818	15.4473
Q8N0X4	CLYBL	Citramalyl-CoA lyase, mitochondrial	Undefined	+	4.08779	0.00215385	0.55125	5.47577		0.268526	0.882918	-0.10125	-0.626491	+	3.16711	0.0121034	0.6525	4.09444	16.737	16.596	17.0605	16.9009	16.9413	16.8439	16.4662	16.7541	15.7166	15.8747	15.2621	16.7943	16.0506	15.7665	16.3076	16.3509	16.1749	16.4176	16.4633	16.4469	16.0999	16.2085	16.4376	16.0026	16.2414	16.209	16.0531	16.6437
P47755	CAPZA2	F-actin-capping protein subunit alpha-2	Endothelial	+	4.08517	0.0021	-0.745	-5.4724		0.117112	0.951733	-0.0470831	-0.305301	+	3.22242	0.0112963	-0.697917	-4.15169	16.4324	16.8146	16.542	16.5722	16.5286	16.4796	16.604	17.4074	17.2433	17.8422	17.2166	16.532	17.3765	17.5461	17.9519	16.8533	17.2691	17.4339	17.6833	17.4905	17.3871	17.5753	17.2347	17.5553	17.5021	17.5288	16.9663	17.5694
P54709	ATP1B3	Sodium/potassium-transporting ATPase subunit beta-3	Undefined	+	4.0787	0.00204878	1.0425	5.46408		0.47718	0.798727	-0.197917	-0.994232	+	4.28829	0.003	1.24042	5.27416	15.3067	14.4732	15.4564	15.154	14.9706	16.1741	15.5042	15.0422	13.6805	14.1916	14.5995	14.8387	14.3627	13.3468	14.2093	13.6138	13.556	14.5649	14.0501	13.2068	14.0705	14.4025	13.7977	14.3411	14.4557	14.3014	14.0634	14.305
P10515	DLAT	Dihydrolipoyllysine-residue acetyltransferase component of pyruvate dehydrogenase complex, mitochondrial	Undefined	+	4.05932	0.002	0.655	5.43923		0.658702	0.710764	0.142083	1.27238	+	3.15115	0.0117398	0.512916	4.07792	17.7366	17.4537	17.7741	17.6299	17.9557	18.1712	17.6404	17.2685	17.3339	16.8466	17.028	17.7691	17.1959	16.9992	17.0953	17.5332	17.3891	16.8838	17.1717	17.0353	17.1093	16.7535	16.8252	16.9405	17.0668	17.2685	17.2711	17.1505
P55268	LAMB2	Laminin subunit beta-2	Undefined	+	4.02344	0.00223256	0.68125	5.39332		0.00581539	0.998674	0.00250022	0.0169044	+	3.43684	0.00888372	0.67875	4.37424	18.2694	17.9861	18.1503	17.8956	18.2876	18.2148	18.278	17.4777	17.8426	17.0421	17.4475	17.8584	18.0216	17.5806	16.7551	17.3797	17.2435	17.2305	17.1674	17.1351	17.4299	17.0486	17.1709	17.257	17.3379	17.6579	17.5799	17.6261
O75368	SH3BGRL	SH3 domain-binding glutamic acid-rich-like protein	Macrophage	+	4.01261	0.00218182	-1.32875	-5.37949		0.16177	0.934757	-0.110417	-0.406709	+	3.8375	0.00569231	-1.21833	-4.79371	15.5323	15.4629	16.5091	16.3752	15.639	16.2299	15.6523	16.3167	17.3027	17.6588	16.7822	15.6348	17.3122	17.0469	16.9017	16.9571	17.7383	18.0959	17.2238	17.5538	16.6346	17.6161	18.0751	17.5249	16.7556	17.512	16.6185	17.6084
P00568	AK1	Adenylate kinase isoenzyme 1	Undefined	+	3.98584	0.00222222	-0.75625	-5.34538		0.384709	0.822545	-0.206249	-0.839183		1.3295	0.142055	-0.550001	-2.13428	19.3868	19.4049	19.4422	18.6651	19.2251	18.6098	18.9589	19.3761	19.3596	20.1076	20.1797	17.8573	19.7672	19.926	20.4245	19.171	19.9179	19.6881	20.0254	19.7813	19.5596	19.8929	20.0093	20.1664	20.0639	19.9418	19.8678	19.6311
Q7Z6Z7	HUWE1	E3 ubiquitin-protein ligase HUWE1	Undefined	+	3.98281	0.00217391	-0.89125	-5.34153		0.807323	0.691861	-0.259167	-1.48123	+	2.80277	0.0176129	-0.632084	-3.71785	12.9399	12.6261	13.5612	13.2993	13.4796	13.0703	13.2262	13.4773	13.6406	14.3395	13.7533	13.4339	14.2808	13.9452	14.1642	12.8514	13.903	13.8943	13.956	13.965	14.1161	13.797	14.1281	14.459	13.7024	14.7359	14.0037	13.8695
P09496	CLTA	Clathrin light chain A	Undefined	+	3.97893	0.00221277	-0.50375	-5.33659		0.656482	0.71259	-0.186667	-1.26914		1.27205	0.155717	-0.317083	-2.06677	15.6681	16.0237	15.9724	15.4763	15.6195	15.6268	15.959	16.0248	15.2694	16.1658	16.3218	16.2208	15.9861	16.7617	16.1925	16.6155	15.9439	15.6578	16.1448	16.0761	16.4158	16.0763	16.4664	16.1622	16.4451	16.3327	16.365	16.1283
O75083	WDR1	WD repeat-containing protein 1	Undefined	+	3.96866	0.00225	-0.64125	-5.32353		1.29793	0.54633	-0.327083	-2.09728		1.25619	0.158702	-0.314167	-2.04798	17.5624	17.2082	17.0838	17.341	17.1504	17.7014	17.1187	17.5	17.3878	18.2329	17.7518	16.6799	18.0219	17.6663	17.9491	17.4511	17.5856	17.5706	17.8233	17.6361	18.2913	18.0975	17.8236	17.8408	18.1598	18.0888	17.4886	18.0013
P61604	HSPE1	10 kDa heat shock protein, mitochondrial	Endothelial	+	3.96831	0.00220408	0.67375	5.32309		2.40081	0.309517	0.45875	3.30087		0.743371	0.351605	0.215	1.39308	20.374	20.4732	20.3176	20.7379	19.7536	20.4452	20.4219	20.0183	20.1513	19.6866	21.1241	19.9884	19.8786	20.2387	20.1295	20.0468	20.1359	19.9009	20.1232	19.8217	19.8091	19.5529	19.5357	19.4719	19.4395	19.6684	20.0139	19.6575
O94905	ERLIN2	Erlin-2	Undefined	+	3.96478	0.00232	0.5925	5.31861		0.776931	0.691483	-0.157083	-1.43964	+	5.37344	0	0.749584	6.4858	16.4237	16.6174	16.1087	16.3005	16.6502	16.0964	16.1197	16.0459	15.2928	15.2249	15.8675	15.6276	15.6065	15.5301	15.7552	15.9359	15.6131	15.4091	15.6219	15.0713	16.1788	15.6733	15.5911	15.561	15.606	15.5945	15.7431	15.6913
P17655	CAPN2	Calpain-2 catalytic subunit	Undefined	+	3.96411	0.00227451	-0.57	-5.31776		1.07512	0.602818	-0.353333	-1.82837		0.608662	0.42888	-0.216666	-1.1986	13.9259	13.7721	13.8416	14.0761	13.8356	14.0539	14.1424	13.948	14.2874	14.6784	14.6695	13.3425	14.4123	14.2586	14.3578	13.1615	13.9692	14.4781	14.5258	13.8452	14.0893	14.6527	14.4859	14.6086	14.7939	14.4837	14.1794	14.8686
P49589	CARS1	Cysteine--tRNA ligase, cytoplasmic	Undefined	+	3.93791	0.00223077	-1.44446	-5.42855		0.139345	0.948413	0.116704	0.356939	+	3.16955	0.0122807	-1.56117	-4.20121	12.8378	12.602	12.3925	13.1373		11.2502	12.3022	12.7986	15.0469	14.7809	12.7807		14.7216	14.2124	14.5286	12.4115	13.2946	14.152	14.1336	14.3359	13.7784	14.1446	13.8055	14.3439	14.396	13.5727	13.1843	14.1278
O75947	ATP5PD	ATP synthase subunit d, mitochondrial	Undefined	+	3.92897	0.00218868	0.80125	5.27319		0.467745	0.8022	-0.134583	-0.978891	+	4.81372	0.0015	0.935833	5.84965	17.5829	17.7728	17.5456	17.7375	18.4453	17.611	17.8818	17.1579	17.0379	16.426	16.8311	17.1188	16.531	16.6492	16.9405	16.9922	17.1458	16.7413	16.9783	15.984	17.1803	16.988	16.5575	16.7919	17.241	16.7676	16.9818	16.8153
Q96HJ9	FMC1	Protein FMC1 homolog	Undefined	+	3.87064	0.0022963	0.82125	5.19955		0.153129	0.936768	0.0754167	0.387591	+	2.76664	0.0177778	0.745833	3.68049	15.1423	15.6324	15.2827	15.4228	15.5449	15.2136	15.4379	14.5191	15.0096	14.148	14.6917	15.3361	14.9229	14.373	14.5337	14.7787	14.246	13.3862	14.5495	14.3426	14.8329	14.2551	14.4385	14.0381	14.3475	14.6679	14.7776	14.2428
P10909	CLU	Clusterin	Undefined	+	3.84773	0.00247273	1.21125	5.17072		0.198804	0.912701	0.09875	0.486192	+	3.91621	0.00493617	1.1125	4.87687	17.6671	17.1113	17.3327	17.6561	17.858	18.0691	18.2961	18.7808	17.456	16.5354	16.384	17.2342	17.5389	16.9249	16.3594	16.3686	16.3325	16.7959	16.0827	16.8127	16.0869	16.2621	16.4322	16.5708	16.8749	16.6465	17.3107	16.9137
O75347	TBCA	Tubulin-specific chaperone A	Undefined	+	3.83607	0.00242857	-0.935	-5.15608		0.219319	0.907567	-0.108333	-0.528652	+	2.93965	0.0147006	-0.826667	-3.85929	15.7316	15.3982	15.2958	15.9496	15.0592	15.9883	14.9147	15.3976	16.4993	16.9025	16.5292	15.1655	16.7885	16.1355	16.4901	15.5323	16.0194	16.392	16.7042	16.366	15.8349	16.4942	16.5834	16.598	16.7284	16.2012	16.0755	16.7052
O75367	MACROH2A1	Core histone macro-H2A.1	Undefined	+	3.80787	0.00259649	0.81625	5.12073		0.102935	0.958805	-0.0375001	-0.271656	+	7.06367	0	0.85375	8.59887	18.7279	18.4627	18.6828	18.5576	18.8337	18.7137	18.5303	18.1488	17.8867	17.5093	17.7401	17.9284	17.8956	17.6848	17.6542	17.945	18.0512	17.3475	17.428	17.6617	18.5497	17.6042	17.5229	17.454	17.465	18.1012	17.9428	17.5044
P22033	MMUT	Methylmalonyl-CoA mutase, mitochondrial	Undefined	+	3.78478	0.00289655	0.74	5.09184		1.12425	0.595973	0.23125	1.88896	+	3.28646	0.0102178	0.50875	4.21806	18.2354	18.0365	18.2263	18.3299	18.6649	18.7777	18.3027	17.9263	17.7958	17.522	17.5395	18.2313	17.7869	17.5699	17.5029	17.938	17.6845	18.1228	18.0366	17.9285	18.1	17.725	17.3372	17.5656	17.1105	17.4386	17.5814	17.7245
Q16543	CDC37	Hsp90 co-chaperone Cdc37	Undefined	+	3.7825	0.00284746	-1.14214	-5.22084		0.989811	0.623355	-0.700833	-1.72111		0.486793	0.513713	-0.441309	-1.01143	13.6374	14.4432	13.4554	14.1782	13.6815		13.9212	14.6294	14.8662	15.2564	12.8992	12.2522	14.937	14.4413	15.3661	12.9959	14.6656	15.5258	14.7699	15.2074	14.7613	15.9451	15.2923	15.2038	15.0555	14.7721	14.7331	15.3241
Q15435	PPP1R7	Protein phosphatase 1 regulatory subunit 7	Undefined	+	3.77483	0.0028	-0.905	-5.07941		0.26562	0.882415	-0.0891668	-0.620858	+	3.59246	0.00753623	-0.815833	-4.5365	13.897	13.5137	13.8016	14.2218	12.7541	13.701	13.2613	13.7558	14.4698	14.8867	14.672	13.8779	14.6739	14.2786	14.5952	13.7885	14.2301	14.8183	14.6612	14.1837	14.2112	14.6358	14.5386	14.8399	14.7512	14.3128	14.2637	14.5935
Q86VP6	CAND1	Cullin-associated NEDD8-dissociated protein 1	Undefined	+	3.75608	0.00288525	-0.6525	-5.05603		0.222433	0.903453	-0.0862499	-0.535005	+	2.70885	0.0193905	-0.56625	-3.62071	14.9187	14.6544	15.2485	14.8917	14.4861	15.109	14.9478	14.9096	15.6599	16.0466	15.0236	14.8104	15.7464	15.4697	15.5753	14.8104	15.4506	15.7718	15.7634	15.417	15.2093	15.6816	15.5054	15.7683	15.6494	15.734	15.0517	15.792
P07384	CAPN1	Calpain-1 catalytic subunit	Undefined	+	3.74584	0.00309677	-0.37625	-5.04326		0.715311	0.702024	-0.102917	-1.35361	+	2.15362	0.0403968	-0.273334	-3.04155	16.5456	16.655	16.9665	16.5252	16.9936	16.8885	16.7257	16.5687	17.237	17.1721	17.1581	16.8032	17.1755	16.723	16.8417	16.9441	17.0268	17.1569	16.6888	17.1664	17.0096	17.2063	17.0366	17.1445	17.132	17.2639	17.0291	17.0733
P13929	ENO3	Beta-enolase	Undefined	+	3.73563	0.00311111	-0.98625	-5.03055		0.344873	0.850496	-0.207083	-0.768789		1.80855	0.0666178	-0.779167	-2.67224	17.9172	17.6032	18.1868	18.9658	17.7338	18.5264	17.651	18.3097	18.6442	19.2359	18.8017	17.3317	18.984	19.4483	19.6728	17.6123	19.1065	19.3153	19.3256	19.2159	18.7125	19.1351	19.3858	19.4773	19.1984	19.0796	18.7243	19.0712
P21796	VDAC1	Voltage-dependent anion-selective channel protein 1	Undefined	+	3.73282	0.003125	0.67625	5.02706		0.0313472	0.984771	0.0137499	0.0886184	+	3.16798	0.0122087	0.6625	4.09534	19.0778	19.0504	18.9443	18.7383	19.4024	18.8857	18.6503	18.4545	18.1595	17.924	18.5334	19.0311	17.862	18.1333	18.1316	18.6686	18.6556	17.8362	17.9736	17.9493	18.0746	18.2608	18.0864	18.0447	18.2805	18.4854	18.6424	17.9206
Q6ZMM2	ADAMTSL5	ADAMTS-like protein 5	Undefined	+	3.72192	0.0032	0.8075	5.0135		0.960809	0.621512	0.345833	1.684		1.24714	0.162071	0.461667	2.03722	13.9383	14.0106	13.7177	12.8443	13.7565	14.0641	13.4666	13.4566	13.3545	12.4301	13.3518	14.0201	13.1534	13.5794	13.2519	13.5728	12.0123	12.9569	13.024	13.6608	12.9997	12.6551	12.8312	12.5585	13.1639	12.6862	13.0966	12.796
P29692	EEF1D	Elongation factor 1-delta	Undefined	+	3.71695	0.00315152	-0.7825	-5.00734		1.18763	0.579459	-0.255834	-1.96598	+	2.68222	0.0202642	-0.526666	-3.59315	16.4253	16.3732	16.7465	16.4964	16.2022	16.3624	15.8888	17.0825	16.8464	17.4321	16.8688	16.4819	17.1752	16.7252	17.1219	16.606	16.8578	17.2062	17.3909	16.9593	17.0305	17.4713	16.987	17.3589	17.5368	17.4814	16.8546	17.1188
P15104	GLUL	Glutamine synthetase	Undefined	+	3.7017	0.00310448	-1.79375	-4.9884		0.340107	0.850861	-0.229167	-0.760203	+	4.67303	0.002	-1.56458	-5.69368	13.3622	13.8305	13.4285	14.3484	13.315	14.0577	13.6748	15.2465	14.984	15.4564	15.5262	14.7577	15.8753	15.092	16.2185	14.44	15.3414	16.0897	15.8193	16.0727	16.7722	16.6914	15.8382	15.5944	15.3677	15.2606	14.354	15.7481
P49588	AARS1	Alanine--tRNA ligase, cytoplasmic	Undefined	+	3.69246	0.00311765	-0.78125	-4.97694		1.84359	0.394071	-0.511667	-2.71027		0.833949	0.302927	-0.269583	-1.51724	14.8446	14.9968	14.7134	14.7991	14.4556	14.9827	14.2217	14.9039	14.1966	15.4685	15.4428	14.188	15.1151	15.221	15.5671	14.6968	15.0033	15.0145	15.0228	15.1629	15.5249	15.7553	15.7996	15.7284	15.1911	15.9178	14.9037	15.3407
Q9NPJ3	ACOT13	Acyl-coenzyme A thioesterase 13	Undefined	+	3.68756	0.00307246	0.96625	4.97086		0.695278	0.705797	0.234583	1.32512	+	3.61921	0.0075	0.731667	4.56446	16.4498	15.9047	16.7079	16.4143	16.6882	16.7255	16.1553	15.9267	15.7192	15.4048	15.8226	16.3567	15.1638	15.443	15.6114	15.9722	16.0637	15.5126	15.4028	15.2448	15.2833	14.9117	15.4188	15.3734	15.2203	15.9746	16.1076	14.9696
Q9UHV9	PFDN2	Prefoldin subunit 2	Undefined	+	3.68027	0.00302857	-1.055	-4.96184		0.693618	0.705533	-0.237917	-1.32275	+	2.83459	0.0171977	-0.817083	-3.75074	13.0489	13.1995	12.5174	13.3343	12.4014	12.297	12.7019	13.8121	13.4555	14.2691	13.7339	12.8996	14.214	13.1376	13.8229	13.8961	13.6821	14.0082	14.2776	13.3709	13.7864	13.9544	14.1066	14.5817	13.6858	14.0472	13.9261	13.651
P18669	PGAM1	Phosphoglycerate mutase 1	Undefined	+	3.66834	0.00298592	-1.6625	-4.94707		0.6504	0.71426	-0.519166	-1.26027	+	2.23668	0.0357661	-1.14333	-3.12905	16.0895	15.6362	15.047	16.3046	15.2197	15.2666	15.1128	15.8779	16.4846	17.5833	16.8474	14.212	17.2777	17.2884	17.3129	15.8098	16.2322	17.1924	17.4415	16.892	16.9381	18.0681	17.4797	17.6558	17.9631	16.4655	15.6653	17.6062
P84085	ARF5	ADP-ribosylation factor 5	Undefined	+	3.66391	0.00294444	0.520001	4.94159		2.60088	0.271048	0.456667	3.50888		0.202714	0.769679	0.0633339	0.494366	17.2063	17.0393	17.5217	17.4007	17.3553	17.6785	17.2836	17.5288	17.6739	17.1467	17.5153	17.55	17.4711	17.2132	16.9753	16.7327	17.3436	17.1861	17.077	17.8825	16.4568	16.8848	16.8333	17.0598	16.9701	16.9866	17.06	16.6126
O95394	PGM3	Phosphoacetylglucosamine mutase	Undefined	+	3.64581	0.0030137	-0.95125	-4.91922		0.159434	0.936666	-0.100833	-0.401563	+	2.1335	0.0414105	-0.850417	-3.02029	14.2122	13.1364	13.252	14.5105	13.6662	13.7493	13.2037	13.4019	14.8825	15.0781	14.5842	12.7137	14.9425	14.7456	14.8082	13.9523	13.9518	15.1138	14.7613	14.3786	14.3974	14.5413	14.7629	14.7266	14.5671	14.3186	14.4284	14.9917
P04179	SOD2	Superoxide dismutase [Mn], mitochondrial	Undefined	+	3.63691	0.00297297	0.83625	4.90823		0.189132	0.918772	0.0883334	0.4658	+	3.89919	0.00508333	0.747916	4.85886	18.4868	18.0856	18.4642	18.5626	18.5418	18.3256	18.6378	18.1371	18.2782	17.6434	17.4781	17.9777	17.9307	18.0048	17.9248	17.4128	17.7391	17.4316	17.2835	16.8097	18.313	17.6899	17.1837	17.0849	18.024	17.3316	17.7106	17.2448
P23526	AHCY	Adenosylhomocysteinase	Undefined	+	3.62888	0.00298667	-0.845	-4.89833		0.246103	0.888794	-0.115	-0.58257	+	2.73361	0.0187059	-0.73	-3.64632	14.9164	14.9627	15.2987	15.7176	15.7234	15.419	14.7874	15.1932	15.7734	16.5974	16.3183	14.8945	16.072	15.9013	16.3295	15.4448	15.7838	16.4998	16.3028	15.8899	15.5522	16.5928	15.9381	16.3173	16.2788	15.9878	15.8132	16.3008
P60983	GMFB	Glia maturation factor beta	Undefined	+	3.61977	0.00294737	-0.99875	-4.8871		0.343903	0.851271	-0.202084	-0.767046		1.94439	0.0541275	-0.796667	-2.81892	13.2896	13.0074	14.4545	13.7709	13.2169	13.3889	13.6948	14.0813	14.1836	14.8178	14.8581	12.647	14.0832	15.1283	14.7614	13.6564	14.9666	14.4946	14.7118	14.6034	14.8808	14.5258	14.3919	14.5532	15.0966	14.9236	14.2133	14.3147
P11387	TOP1	DNA topoisomerase 1	Endothelial	+	3.59183	0.00316883	0.61875	4.85271		0.771385	0.692188	0.190833	1.43199	+	2.53946	0.0241429	0.427917	3.44515	15.156	15.0557	15.2043	14.8749	15.4552	15.0304	14.8815	14.7505	14.8698	14.264	14.817	15.1171	14.7451	14.1411	14.6132	14.812	14.8713	14.307	14.42	14.4982	14.792	14.5298	14.2843	14.1886	14.0777	14.7067	14.6973	14.1763
O75874	IDH1	Isocitrate dehydrogenase [NADP] cytoplasmic	Undefined	+	3.57636	0.00338462	-0.81875	-4.8337		0.0827775	0.962105	-0.0562503	-0.222459	+	2.33768	0.0325405	-0.7625	-3.23494	15.1965	14.9414	14.7448	15.4669	14.9974	15.4405	14.9809	15.1066	16.0575	16.47	15.7452	14.4228	15.938	15.9465	16.3528	14.9834	15.5882	16.4684	16.4625	16.0302	15.7257	16.5368	15.7298	16.1752	16.4131	15.3961	15.5602	15.8798
Q9NPH2	ISYNA1	Inositol-3-phosphate synthase 1	Undefined	+	3.55922	0.00339241	-1.93	-4.81267		0.100217	0.960198	-0.11875	-0.265118	+	3.38217	0.00901099	-1.81125	-4.3174	15.993	14.9224	15.291	16.4294	14.9982	16.8156	15.1656	15.4703	17.618	18.5956	17.2671	15.0507	18.1715	17.5122	18.3947	16.0893	16.8405	18.2523	18.0421	17.5427	16.4037	18.0775	17.7845	18.3034	18.3937	16.9075	16.295	18.3726
Q16658	FSCN1	Fascin	Undefined	+	3.55575	0.0034	-0.64875	-4.80842		0.0800886	0.96294	0.0258332	0.215769	+	4.15235	0.004	-0.674583	-5.12815	16.6227	16.4333	16.5862	16.718	17.3166	16.9393	16.4256	16.917	17.6628	17.8963	17.4705	16.9627	17.5418	17.0635	17.0971	17.2648	17.3701	17.6192	17.5967	17.5055	17.4177	17.6375	17.2554	17.5933	17.2867	17.4451	16.9333	17.5751
A6NHG4	DDTL	D-dopachrome decarboxylase-like protein	Undefined	+	3.54583	0.00340741	-1.33625	-4.79626		0.19367	0.916651	-0.11375	-0.475398	+	3.04074	0.0130141	-1.2225	-3.96375	13.7913	12.7324	14.4794	14.2559	12.8206	13.6209	12.8302	12.6272	15.0676	15.3397	14.3884	13.1518	15.0456	15.0384	14.293	13.9512	14.3536	15.2596	14.895	14.6265	14.4105	14.8319	14.8691	14.9053	14.9887	14.4455	14.3572	15.0289
P49755	TMED10	Transmembrane emp24 domain-containing protein 10	Undefined	+	3.5115	0.00380488	0.7375	4.75427		0.0741155	0.967584	0.0224999	0.200795	+	4.30778	0.00296774	0.715	5.29519	16.6662	16.326	16.0668	16.3382	16.74	16.7311	16.1063	15.7316	15.9162	15.4354	15.6593	16.066	15.6652	15.3341	15.5719	15.8194	15.5237	15.5656	15.7333	15.1982	15.7091	15.4685	15.3715	15.3308	16.0464	15.6977	15.7717	15.4169
P48047	ATP5PO	ATP synthase subunit O, mitochondrial	Undefined	+	3.50699	0.00375904	0.505	4.74876		0.282894	0.87767	0.0875002	0.654094	+	2.56713	0.022878	0.4175	3.47388	18.7321	18.8001	19.0433	18.9111	19.0838	18.7531	18.7153	18.6667	18.1773	18.4122	18.5995	18.8326	18.1698	18.3855	18.489	18.7751	18.8227	18.049	18.4715	17.8506	18.3242	18.0351	18.3179	18.3211	18.3811	18.5498	18.7661	17.9632
Q9H977	WDR54	WD repeat-containing protein 54	Undefined	+	3.50389	0.00371429	-1.00071	-4.85664		0.370139	0.830849	-0.181667	-0.813714	+	2.2332	0.0356301	-0.819048	-3.14982	12.9352	13.3019	13.1994	12.673	13.4334		12.4792	13.9194	13.8879	14.2716	13.8231	13.6147	14.4548	14.0361	14.2521	12.3887	13.7842	14.1828	14.068	14.6912	14.5884	13.859	14.2307	14.3306	14.1349	14.2785	14.0631	13.5992
P62873	GNB1	Guanine nucleotide-binding protein G(I)/G(S)/G(T) subunit beta-1	Undefined	+	3.50059	0.00376471	-0.6825	-4.74094		0.532332	0.764667	-0.174167	-1.08199	+	2.83189	0.0170444	-0.508333	-3.74794	14.048	14.1083	14.4337	14.1296	14.0238	14.3436	13.9805	14.4554	13.946	14.5789	14.8118	14.443	14.6182	14.6883	15.0541	14.3226	14.7923	14.8978	15.0399	15.1913	14.3669	15.1339	15.173	15.0703	15.3752	14.6713	14.5391	14.6453
P25705	ATP5F1A	ATP synthase subunit alpha, mitochondrial	Undefined	+	3.49467	0.00372093	0.67875	4.73372		0.546606	0.760261	0.139583	1.1042	+	3.02147	0.0127947	0.539167	3.94383	23.1039	22.6404	22.8965	22.97	23.2131	23.3582	22.9146	22.3748	22.397	21.9559	22.1831	22.9943	22.1325	22.3781	22.4433	22.5026	22.6359	22.0979	22.3002	22.7	22.5649	21.9508	21.9561	22.1485	22.0919	22.4964	22.55	22.2686
P51608	MECP2	Methyl-CpG-binding protein 2	Undefined	+	3.48413	0.00381609	0.83625	4.72086		0.653964	0.713043	0.197917	1.26547	+	4.63216	0.00190476	0.638333	5.64865	14.5265	14.2658	14.3964	13.9251	14.5303	14.2645	14.0788	14.0015	13.9329	13.4742	13.5219	13.9272	13.832	13.3175	13.405	13.7689	13.9763	13.2842	13.4829	13.4344	14.0634	12.8968	13.224	13.4472	13.1564	13.7817	13.8542	12.8851
O00410	IPO5	Importin-5	Undefined	+	3.47152	0.00390909	-0.7525	-4.7055		0.267476	0.881506	-0.1175	-0.624458	+	2.67969	0.0202441	-0.635	-3.59052	13.0932	12.8056	13.4394	13.4475	12.8946	12.9941	13.0306	13.515	13.8275	14.3683	13.5889	12.7114	14.1177	13.3779	14.1279	13.5314	14.0336	14.0509	13.9661	13.7449	13.6158	14.2199	13.8319	14.1989	14.2148	13.7602	13.2391	14.159
Q99757	TXN2	Thioredoxin, mitochondrial	Undefined	+	3.40085	0.00440449	0.76875	4.61966		1.76973	0.40097	0.500833	2.62995		0.925816	0.262095	0.267917	1.63874	14.3296	14.7321	14.765	14.9342	14.483	15.0205	14.6953	14.8475	15.084	13.701	14.2859	14.3165	13.8853	14.6587	14.6576	14.1035	15.0442	14.4867	14.6724	14.597	14.663	13.6001	13.4167	14.4363	13.8369	13.7941	13.9876	13.921
P55084	HADHB	Trifunctional enzyme subunit beta, mitochondrial	Undefined	+	3.37377	0.00466667	0.51	4.58688		0.188716	0.919253	0.0541667	0.464916	+	3.57544	0.00760563	0.455833	4.51872	20.0821	20.043	20.2051	20.2365	20.1702	20.0959	19.9426	19.7157	20.0867	19.2813	19.5987	19.9702	19.4908	19.4387	19.246	19.774	19.6868	19.546	19.5676	19.5838	19.7736	19.2874	19.4442	19.4666	19.335	19.8908	19.9246	19.3075
Q9NQ48	LZTFL1	Leucine zipper transcription factor-like protein 1	Undefined	+	3.37358	0.00461538	-1.22589	-4.68961		0.681761	0.704719	-0.30125	-1.30574	+	2.16263	0.0394516	-0.924643	-3.07403	13.5998	13.8208	14.334	13.5477	14.0734		12.5081	14.5985	14.64	15.4248	14.3753	13.2467	15.1577	14.918	15.3385	13.9996	14.7991	14.7876	15.0678	14.7201	14.9386	15.1009	15.0527	15.3834	15.2801	14.9963	14.4462	14.8732
Q9Y3F4	STRAP	Serine-threonine kinase receptor-associated protein	Undefined	+	3.34892	0.00469565	-0.9375	-4.55686		0.669438	0.706116	0.248295	1.29074	+	4.13062	0.00388889	-1.1858	-5.18838	13.1702	12.9553	12.1786	13.5991	12.4219	12.2238	13.1278	12.7078	13.6804	13.3302	13.8911		14.1143	14.6373	13.8747	14.4783	14.7301	14.1286	13.5772	13.3883	13.8331	13.7977	14.0914	13.6803	13.9342	13.2339	13.4009	13.9267
O43776	NARS1	Asparagine--tRNA ligase, cytoplasmic	Undefined	+	3.342	0.00477419	-0.90375	-4.54851		0.0549935	0.977989	-0.040833	-0.151763	+	2.57725	0.0230962	-0.862917	-3.48438	14.3145	14.4252	14.0332	14.9289	14.8375	14.4102	14.5135	14.7489	15.1899	16.0716	15.3182	13.8602	15.7615	15.2686	15.8077	14.5797	15.2239	16.1024	15.9129	15.5827	14.9469	16.1325	15.3299	15.7273	15.4004	15.1994	14.7561	15.9403
P54578	USP14	Ubiquitin carboxyl-terminal hydrolase 14	Undefined	+	3.3388	0.00476596	-1.11875	-4.54465		0.292748	0.870999	-0.129167	-0.67279	+	2.90915	0.0153902	-0.989583	-3.82777	13.4955	12.864	14.198	13.7163	13.1894	12.0629	13.6357	13.6622	14.882	14.6753	14.2917	12.9619	14.5794	14.6868	14.5394	13.9806	14.5034	14.5835	14.1607	14.2786	14.3777	14.5235	14.6217	14.7255	14.3534	14.5183	13.9844	14.6834
Q9UBW8	COPS7A	COP9 signalosome complex subunit 7a	Undefined	+	3.3377	0.00471579	-1.1475	-4.54333		0.905889	0.648129	-0.322083	-1.61273	+	2.32129	0.0328105	-0.825417	-3.21779	13.5702	12.7103	13.0736	13.4835	12.1353	13.221	12.1589	13.8826	13.797	14.7385	13.853	13.1688	14.2904	13.7322	14.0105	13.4232	12.98	14.4272	13.9505	13.8843	13.702	14.2387	14.3428	14.3436	14.3542	14.5058	13.6854	14.2449
P61081	UBE2M	NEDD8-conjugating enzyme Ubc12	Undefined	+	3.33405	0.00466667	-1.0675	-4.53892		1.00938	0.61142	-0.320833	-1.74595	+	2.0022	0.0494587	-0.746667	-2.88079	13.5712	13.3198	13.3679	13.5643	11.9385	12.7824	12.6216	13.9848	12.9199	14.3039	14.2868	13.0053	13.7559	14.0944	14.3759	13.5348	14.2722	13.8502	14.327	13.9446	14.0055	14.2879	14.1746	14.2058	14.3355	14.3295	14.0612	14.2689
P49902	NT5C2	Cytosolic purine 5'-nucleotidase	Undefined	+	3.3325	0.00461856	-1.62875	-4.53705		0.133709	0.947319	-0.12	-0.343764	+	2.668	0.0204424	-1.50875	-3.57842	12.191	12.6322	12.5196	12.6241	11.566	10.5921	10.5311	12.8021	12.8345	14.174	13.1392	13.052	14.1264	12.5891	13.8317	11.5394	13.1306	15.0401	14.1582	13.6651	13.3606	14.022	13.6774	13.9022	13.7775	13.6546	12.7117	13.3828
Q9Y266	NUDC	Nuclear migration protein nudC	Undefined	+	3.32873	0.00477551	-1.13	-4.53251		0.512486	0.774848	-0.280833	-1.05077	+	2.36987	0.0313099	-0.849167	-3.26858	14.017	13.8258	13.031	13.5161	12.6196	13.5868	13.557	13.9268	14.3474	15.0157	14.181	13.843	14.8596	14.787	15.1485	13.7992	12.9434	14.4484	14.6977	14.2649	14.4754	14.7822	14.7474	14.8839	15.5297	13.9682	13.9245	14.8332
P62879	GNB2	Guanine nucleotide-binding protein G(I)/G(S)/G(T) subunit beta-2	Undefined	+	3.30801	0.00488889	-0.695	-4.50755		1.23756	0.559396	-0.234167	-2.02582	+	2.29382	0.0338239	-0.460833	-3.18902	14.4248	14.3013	15.2044	14.6071	14.4233	13.8575	14.322	14.5716	14.2978	14.9897	15.0628	14.7824	14.6413	14.9642	15.3234	14.726	15.144	14.9966	15.0377	15.117	14.98	15.0019	15.4617	15.2647	15.3321	15.1508	15.2917	14.7852
P43243	MATR3	Matrin-3	Undefined	+	3.2954	0.00508	-0.49125	-4.49238		0.403475	0.819148	-0.178333	-0.871542		0.773309	0.332973	-0.312917	-1.43464	15.4622	15.3234	15.7799	15.5458	15.2918	15.0111	15.5105	15.9329	14.6139	16.0858	14.8734	16.0517	15.5098	15.7485	16.0031	16.4494	15.819	15.9153	15.9352	16.5224	16.0335	15.9279	16.2083	15.8362	15.9053	15.9751	15.979	15.8993
Q01484	ANK2	Ankyrin-2	Undefined	+	3.27852	0.00518812	0.915	4.47209		0.933856	0.640209	0.20875	1.64919	+	3.61994	0.00761905	0.70625	4.56523	16.2015	16.152	16.3235	16.4735	17.0836	16.0251	15.4815	15.8811	15.3971	15.0533	15.5002	15.2593	15.2409	15.7054	15.6534	15.6667	15.7133	15.6847	15.6805	15.3872	15.5493	14.9879	15.1075	15.6543	14.7087	15.6874	15.3839	15.2136
O60749	SNX2	Sorting nexin-2	Undefined	+	3.27623	0.00521569	-0.56	-4.46935		1.21568	0.572317	-0.32625	-1.99968		0.730148	0.358619	-0.23375	-1.37454	14.1028	13.8988	14.2235	13.8464	14.4061	13.7154	13.852	14.4633	14.2322	14.7243	14.9191	13.7297	14.4917	14.3242	14.6471	13.8551	14.367	14.0779	14.6381	13.557	14.3061	14.9395	14.6809	14.7207	14.78	14.7423	14.4108	14.4143
P52943	CRIP2	Cysteine-rich protein 2	Undefined	+	3.2509	0.00543689	-0.80375	-4.43895		0.437449	0.813962	-0.144583	-0.928928	+	2.29576	0.0338228	-0.659167	-3.19105	14.4665	15.0591	14.481	14.6341	13.8712	14.5527	15.197	15.4233	14.943	15.9442	15.5979	14.6294	15.3902	15.158	15.8862	14.9339	15.3383	15.3263	15.963	15.3162	15.357	15.4525	15.5901	15.6259	15.486	15.3258	15.5458	15.7111
P52209	PGD	6-phosphogluconate dehydrogenase, decarboxylating	Undefined	+	3.24325	0.00546154	-0.71375	-4.42978		0.549453	0.75945	-0.227083	-1.10861		1.68158	0.0826362	-0.486667	-2.53322	14.6625	14.1476	14.8308	15.0797	14.6699	14.9001	14.6473	14.7204	15.1558	15.8519	15.2371	14.1424	15.393	15.0921	15.5658	14.4658	15.1056	15.7057	15.5518	15.0498	14.8031	15.842	15.2464	15.6	15.8495	15.4821	15.0553	15.4889
P22570	FDXR	NADPH:adrenodoxin oxidoreductase, mitochondrial	Undefined	+	3.2349	0.00544762	0.49	4.41978		0.166119	0.932682	-0.0591668	-0.416244	+	3.16276	0.012	0.549167	4.08994	16.7195	16.8706	16.8977	16.3485	16.9443	16.7358	16.6567	16.6433	15.9958	15.9768	16.2833	16.9765	16.4327	15.9895	15.9567	16.3727	16.1351	15.6607	15.9211	16.427	16.4209	15.8279	16.1003	16.2802	16.1363	16.2556	16.6927	16.1821
Q13423	NNT	NAD(P) transhydrogenase, mitochondrial	Undefined	+	3.22876	0.00550943	0.4025	4.41243		0.336726	0.854323	0.0695831	0.75409	+	2.31102	0.0331613	0.332917	3.20704	18.7222	18.6532	18.5093	18.7639	18.9883	18.2953	18.4008	18.6392	18.4938	18.1725	18.3884	18.5682	17.9573	18.2708	18.2208	18.5072	18.6181	18.1444	18.2342	17.8927	18.116	18.3543	18.2239	18.1333	17.9739	18.3708	18.3374	18.2482
Q9BS26	ERP44	Endoplasmic reticulum resident protein 44	Macrophage	+	3.2101	0.00575701	0.488751	4.3901		0.76535	0.688185	0.1675	1.42365	+	2.02604	0.0485251	0.32125	2.90621	18.0354	18.0312	18.1974	17.9802	18.2805	18.4016	17.8415	17.8592	17.8068	17.6069	17.8367	18.3187	17.6044	17.5079	17.4642	18.0958	17.8466	17.4572	17.6172	17.9124	17.5464	17.5703	17.5879	17.4768	17.2388	17.9808	17.8993	17.4073
P24534	EEF1B2	Elongation factor 1-beta	Undefined	+	3.20535	0.00574074	-0.9025	-4.38443		0.432458	0.810888	-0.234583	-0.920591		1.88711	0.0590622	-0.667917	-2.75731	16.1904	15.239	15.3334	15.6712	15.9481	16.087	15.6888	16.1098	16.2211	16.8378	16.1706	15.2086	16.7068	16.5264	16.673	15.4545	16.5991	17.326	17.0705	16.6165	16.3236	16.8455	17.0078	16.7944	17.0372	16.5488	15.7791	17.1491
Q99714	HSD17B10	3-hydroxyacyl-CoA dehydrogenase type-2	Undefined	+	3.20345	0.00572477	0.77375	4.38214		0.979153	0.62149	0.26625	1.70751	+	2.2304	0.0356667	0.5075	3.12245	17.9989	17.7311	18.236	17.8638	18.3074	18.4325	18.0383	17.2675	17.8044	17.1186	17.3979	18.0873	17.2014	17.1383	17.1624	17.7534	17.8804	17.2085	17.2596	17.7171	17.439	16.9209	17.1457	16.9686	16.8581	17.5863	17.74	17.0232
Q9Y305	ACOT9	Acyl-coenzyme A thioesterase 9, mitochondrial	Undefined	+	3.19995	0.00581818	0.8075	4.37796		0.338571	0.852677	0.124167	0.757429	+	3.03062	0.0127347	0.683333	3.95329	16.4077	16.3302	16.9634	16.5744	17.2468	17.1379	16.5811	16.1752	16.1619	15.7696	16.1972	16.8322	15.6733	15.4301	15.7656	16.1994	16.1346	15.6759	15.8965	16.1946	15.9026	15.7247	15.8539	15.7007	15.4453	16.1482	16.5491	15.6424
P31040	SDHA	Succinate dehydrogenase [ubiquinone] flavoprotein subunit, mitochondrial	Undefined	+	3.19179	0.00590991	0.4325	4.36821		0.149575	0.941162	0.0454168	0.379662	+	2.22085	0.0363191	0.387083	3.11241	17.2394	17.4603	17.3585	17.4096	17.1855	17.4409	17.7935	17.0787	16.9476	16.6893	16.8874	17.5547	17.0336	16.6645	16.8067	17.2891	16.8597	16.7273	16.8494	17.4995	16.9317	17.0611	16.9136	16.7902	16.6507	16.8934	17.0368	17.2449
P61981	YWHAG	14-3-3 protein gamma	Undefined	+	3.18856	0.00596429	-0.85375	-4.36436		1.67258	0.429183	-0.489583	-2.52328		1.31595	0.145179	-0.364167	-2.11843	15.2858	15.0702	15.0326	15.7283	15.2494	15.7252	14.8765	15.5173	15.2374	15.9417	15.9422	15.1372	16.2221	15.813	16.1616	15.1485	15.2049	16.0006	15.8263	15.4936	16.2375	16.5848	16.1982	16.066	16.6712	16.2538	15.1815	16.1382
P28161	GSTM2	Glutathione S-transferase Mu 2	Undefined	+	3.18649	0.0059115	-0.82125	-4.36188		0.757156	0.692065	-0.455417	-1.41229		0.559003	0.464168	-0.365833	-1.12333	17.421	17.2865	17.5595	17.0212	17.3403	16.5335	16.8639	16.5605	17.0146	18.4123	17.8824	15.4099	17.3833	18.8238	17.9987	16.9336	17.1861	17.66	17.2699	17.3043	18.045	18.2415	18.2545	17.7428	17.6523	18.2635	17.2887	17.6653
P06744	GPI	Glucose-6-phosphate isomerase	Undefined	+	3.18139	0.006	-1.2825	-4.3558		0.0510643	0.978291	-0.050833	-0.141471	+	2.83408	0.0171011	-1.23167	-3.75021	16.5324	16.6075	15.5283	16.6967	16.0588	17.0627	16.4715	16.6639	18.1551	18.4156	16.5401	16.2444	18.4052	17.6918	18.2323	16.602	17.0371	18.5656	18.1143	18.2013	17.4341	18.3149	17.337	17.9889	18.6472	17.4339	16.4983	18.2293
P39656	DDOST	Dolichyl-diphosphooligosaccharide--protein glycosyltransferase 48 kDa subunit	Undefined	+	3.17756	0.00598261	0.6	4.35122		0.31144	0.864542	0.075	0.707762	+	4.09241	0.0039	0.525	5.06409	17.92	17.7374	17.8885	17.5555	18.1184	17.7775	17.537	17.2471	17.3811	17.1294	17.2707	17.6212	16.9845	17.1502	17.0622	17.4478	17.1834	17.0739	16.9992	17.1143	17.2714	16.997	17.1112	17.0127	16.6535	17.4819	17.4908	16.9933
P34949	MPI	Mannose-6-phosphate isomerase	Undefined	+	3.13389	0.00689655	-1.56083	-4.49368		0.941369	0.631809	0.3755	1.66955	+	5.43162	0	-1.93633	-7.33549	9.44247	10.4649	10.4397	11.2467			9.60472	10.8855	12.0372	12.4148	11.7874		11.9705	12.3833	12.9267		12.1093	12.1716	12.793	12.239	11.6814	11.7912	12.2852	11.7869	12.5908	10.6819	12.0496	12.3905
Q01814	ATP2B2	Plasma membrane calcium-transporting ATPase 2	Epithelial	+	3.12808	0.00697436	-1.42	-4.29227		0.24631	0.889453	-0.114167	-0.582979	+	3.45625	0.00880952	-1.30583	-4.39443	14.2692	13.5429	13.9595	13.7125	14.2174	12.2269	12.0944	12.8563	14.1303	15.0285	15.1851	14.1659	14.7281	14.8015	15.2091	13.6404	14.9005	14.6067	14.8529	14.7261	14.4002	14.5664	14.8957	15.0621	15.4174	14.8308	14.7352	14.3216
Q9UNM6	PSMD13	26S proteasome non-ATPase regulatory subunit 13	Undefined	+	3.12571	0.00694915	-0.52625	-4.28945		1.9435	0.413875	-0.355	-2.81796		0.555519	0.466287	-0.17125	-1.11797	13.6826	13.7042	13.993	13.3511	13.1126	13.2983	13.3556	13.9814	13.2239	14.2337	13.7639	13.2592	13.8559	13.3839	14.1493	13.7415	13.9844	13.5779	14.0639	13.5397	14.1931	14.0135	14.1796	14.2245	14.1695	13.9403	14.006	13.9562
Q9NQW7	XPNPEP1	Xaa-Pro aminopeptidase 1	Undefined	+	3.12506	0.00689076	-1.47571	-4.37624		0.159081	0.93686	-0.203333	-0.400785		1.61239	0.0927654	-1.27238	-2.46972	12.5934	13.5742	13.0849	13.9925	12.9041		12.8524	12.6069	14.7765	14.9781	14.3838	10.621	14.6011	14.5867	14.8871	14.4983	13.3149	15.4745	15.0374	15.1205	13.5631	15.2177	14.6964	14.6686	15.2664	13.5651	14.0805	15.4061
O60928	KCNJ13	Inward rectifier potassium channel 13	Undefined	+	3.12081	0.00693333	-1.185	-4.28363		0.381105	0.824443	0.168334	0.832912	+	5.35655	0	-1.35333	-6.46621	17.1912	16.9736	16.9688	16.853	17.8055	17.4809	16.0495	16.3379	18.1558	18.7644	18.4853	18.2758	18.6786	17.531	18.6522	17.777	18.1178	18.5838	18.3778	18.3171	16.9106	17.8939	18.3563	18.6109	18.3186	18.3273	18.3088	18.4126
P53794	SLC5A3	Sodium/myo-inositol cotransporter	Undefined	+	3.11631	0.00690909	1.46167	4.47045		0.153785	0.936819	0.123939	0.390298	+	4.44768	0.00230769	1.33773	5.54437	13.9545	13.7669	14.458	13.5145	13.1879	13.3051	14.4192	13.6667	12.9514	11.8193	12.451		11.9138	12.8831	13.2571	12.855	12.6517	11.4656	12.1565	12.5174	11.6664		12.7907	12.5188	12.1607		13.4299	11.3708
P04406	GAPDH	Glyceraldehyde-3-phosphate dehydrogenase	Epithelial	+	3.1088	0.00698361	-0.9275	-4.26935		0.0443234	0.9772	-0.0370835	-0.123632	+	2.40271	0.0298705	-0.890417	-3.30285	18.8725	18.8056	18.8569	19.5041	19.3998	19.1791	19.1106	19.4836	20.1713	20.8007	19.8076	18.4022	20.5052	20.0901	20.5402	19.0385	19.8795	20.7651	20.6013	19.8906	19.8018	20.6958	19.7684	20.3705	20.7419	19.4897	19.3543	20.4059
P11182	DBT	Lipoamide acyltransferase component of branched-chain alpha-keto acid dehydrogenase complex, mitochondrial	Undefined	+	3.10627	0.00695935	0.335	4.26635		0.502878	0.780085	0.10125	1.03552		1.53558	0.105621	0.23375	2.3705	14.9061	14.9605	15.0669	15.2339	15.0934	14.7447	14.8349	14.8599	14.6324	14.5723	14.7699	15.0871	14.3555	14.9033	14.9362	14.7377	14.9659	14.5457	14.892	14.3193	14.5059	14.6362	14.4755	14.7326	14.5862	14.7996	14.8353	14.4216
P51178	PLCD1	1-phosphatidylinositol 4,5-bisphosphate phosphodiesterase delta-1	Undefined	+	3.09478	0.00725806	-0.5375	-4.2527		1.67949	0.42586	-0.452083	-2.53091		0.183056	0.793072	-0.0854165	-0.45286	13.352	13.7065	13.3125	14.1657	13.8271	13.5614	13.5772	13.3397	13.5325	13.8655	13.5078	12.795	13.656	13.3068	13.7423	13.3277	13.8925	14.6831	13.7873	14.1963	13.9272	14.024	14.0653	14.163	14.3841	14.4911	13.9343	14.1719
O60763	USO1	General vesicular transport factor p115	Undefined	+	3.09011	0.0072	-0.62	-4.24715		0.681861	0.705507	-0.147083	-1.30588	+	2.99337	0.0133072	-0.472917	-3.91479	16.1598	15.8348	15.644	15.8269	15.8205	15.967	15.0956	15.8784	16.1631	16.6528	16.3623	15.7753	16.3505	16.257	16.3579	15.9946	16.0582	16.2513	16.3306	16.4693	16.321	16.5458	16.5563	16.5001	16.3994	16.8088	16.0369	16.0077
O15230	LAMA5	Laminin subunit alpha-5	Undefined	+	3.08915	0.00720635	0.80375	4.24601		0.102776	0.958719	0.0549999	0.271274	+	2.92473	0.0148148	0.74875	3.84387	18.5004	18.2612	18.7465	18.3196	18.8991	18.6193	18.426	17.7528	18.1008	17.1518	17.7733	18.3371	18.1736	17.5769	16.8127	18.133	17.9602	17.5756	17.2894	17.4259	17.3087	17.2724	17.5072	17.5105	17.2788	18.2223	18.2609	17.7402
Q16698	DECR1	2,4-dienoyl-CoA reductase, mitochondrial	Undefined	+	3.07828	0.00727559	0.456249	4.23311		0.552278	0.757833	0.13	1.11297	+	2.07105	0.0451841	0.32625	2.9541	18.8289	18.834	18.638	18.7205	19.021	18.5713	18.4844	18.4639	18.6576	18.0173	18.2118	18.7117	18.3615	18.278	18.3767	18.5201	18.5752	18.2884	18.5875	17.8104	18.3677	18.2969	17.875	18.0902	18.6125	18.0175	18.2466	18.3919
Q9ULA0	DNPEP	Aspartyl aminopeptidase	Undefined	+	3.06286	0.00746875	-1.11375	-4.21483		2.33409	0.32725	-0.47625	-3.23118		1.68057	0.0825919	-0.6375	-2.53209	12.4827	12.9498	13.9756	13.2673	12.9814	11.9588	12.7588	14.1584	13.5301	14.228	13.5829	12.9522	13.8864	13.7179	14.0764	13.2905	13.9903	13.8533	14.1077	13.2381	14.2919	14.1591	14.1944	14.3225	14.128	14.3918	14.0026	13.9708
Q9Y3D6	FIS1	Mitochondrial fission 1 protein	Undefined	+	3.06247	0.00741085	0.7875	4.21437		2.0595	0.37363	0.669167	2.94183		0.231269	0.743373	0.118334	0.552912	15.0592	15.5354	14.5958	15.5426	15.3024	14.9718	15.0581	14.9347	16.061	14.4269	14.6078	15.6491	14.9872	14.7031	14.0594	15.1513	14.9289	15.2209	14.887	15.3938	14.297	14.1158	14.6449	14.2134	13.4823	14.5767	14.8302	14.5405
Q9Y394	DHRS7	Dehydrogenase/reductase SDR family member 7	Undefined	+	3.05877	0.00744615	0.6225	4.20998		0.929347	0.640629	0.283333	1.64334		1.46714	0.116766	0.339167	2.29299	15.1901	15.3765	15.4033	15.4294	15.4763	14.9558	15.5149	15.1141	15.0161	14.7176	15.114	15.2639	15.0733	15.0003	14.7127	13.999	14.7648	15.2417	15.3646	15.375	15.117	14.0346	14.5119	14.4053	15.0863	14.9349	14.7255	14.6579
O00330	PDHX	Pyruvate dehydrogenase protein X component, mitochondrial	Undefined	+	3.05737	0.00741985	0.4425	4.20832		0.806171	0.692583	0.155	1.47966		1.70085	0.0796791	0.2875	2.55444	15.189	14.9464	15.2187	15.2904	15.3513	15.4804	15.2395	14.7409	14.6643	14.7218	14.9946	15.3406	14.7714	14.917	15.02	15.3646	14.9155	14.8029	14.692	14.5501	14.9561	14.538	14.6452	14.6294	14.6619	14.9504	14.9594	14.5669
P12277	CKB	Creatine kinase B-type	Undefined	+	3.04179	0.00790909	-0.635	-4.18987		0.45689	0.807151	-0.20625	-0.961114		1.20213	0.173418	-0.42875	-1.98343	18.614	18.3347	18.305	18.7764	18.585	18.5994	17.7656	18.5062	18.6145	19.0701	19.0596	17.4272	18.5394	19.3918	19.3812	18.5173	19.3634	18.784	19.1978	19.0393	19.3511	18.7339	19.3717	19.1756	19.2272	19.2628	18.6277	18.8195
Q13217	DNAJC3	DnaJ homolog subfamily C member 3	Undefined	+	3.03859	0.0078797	0.62625	4.18608		0.0341655	0.984435	-0.0141668	-0.0963008	+	4.2826	0.00351515	0.640417	5.26804	15.2119	14.792	15.0665	14.9992	15.1198	15.0672	14.5541	14.821	14.1888	14.226	14.5214	14.7542	14.2121	13.8722	14.179	14.8449	14.5781	14.0488	14.2255	14.1114	14.262	14.1921	14.3529	14.0859	14.3185	15.0244	14.5951	13.7886
Q9H1K1	ISCU	Iron-sulfur cluster assembly enzyme ISCU, mitochondrial	Undefined	+	3.0382	0.0078209	0.57375	4.18562		0.205053	0.911229	0.0658334	0.499238	+	2.34906	0.0316068	0.507917	3.24684	14.4735	15.0158	14.9065	15.2062	14.7842	15.6738	14.9807	14.9662	14.862	14.4439	14.3863	14.3822	14.5957	13.9034	14.6006	14.5921	14.8927	14.5241	14.8957	13.8539	14.4504	14.1463	14.1726	14.6288	14.5826	14.5083	14.4977	14.4314
P27348	YWHAQ	14-3-3 protein theta	Undefined	+	3.02916	0.00785185	-1.08393	-4.25694		0.913003	0.645603	-0.435	-1.62204		1.89565	0.0582	-0.648929	-2.7844	13.1199	13.1381	12.2841	12.8728	12.7127		12.873	12.7423	12.9726	13.8717	13.851	12.4788	13.7142	13.9734	14.1174	12.6504	12.8773	13.7933	13.9046	13.4156	13.9989	14.3342	14.3054	14.0615	14.5142	13.3736	12.6441	13.9966
Q9NYF8	BCLAF1	Bcl-2-associated transcription factor 1	Undefined	+	3.02781	0.00779412	0.975715	4.35415		0.382872	0.823186	0.296429	0.837152		1.17604	0.180461	0.679286	1.9594	12.2217	12.0563		11.7103	12.5201	12.237	12.9347	12.3062	11.7603	11.8847	10.8013	13.5031	11.6544	11.1775	11.0976	12.689	10.1593	11.2715	11.5368	11.733	11.7031	10.883	10.8113	10.943	11.6605	11.2325	11.9374
Q13813	SPTAN1	Spectrin alpha chain, non-erythrocytic 1	Undefined	+	3.02433	0.00779562	-0.382499	-4.16921		0.86908	0.662089	-0.185833	-1.5642		1.06609	0.213828	-0.196666	-1.81714	17.1204	17.248	17.2638	17.1234	17.3021	17.5113	17.0872	17.1651	17.8768	17.2829	17.4564	17.8063	17.6951	16.9315	17.2484	17.3558	17.2201	17.6581	17.2376	17.2961	17.8197	17.4657	17.4746	17.4479	18.0454	17.6385	17.4299	17.5527
P46952	HAAO	3-hydroxyanthranilate 3,4-dioxygenase	Undefined	+	3.02379	0.00776812	-1.622	-4.47012		0.3607	0.837333	-0.240909	-0.798113	+	2.21517	0.0364845	-1.38109	-3.22633	11.7136	11.0799	11.7135	13.2288				11.1063	13.8834	13.3097	14.1403	11.8817	13.6569	13.1549	13.1539	11.9267	12.5636	13.87	13.1124		13.3674	14.1137	13.0519	13.5894	13.3221	12.6148	13.3365	13.7336
P11021	HSPA5	Endoplasmic reticulum chaperone BiP	Endothelial	+	3.02245	0.00776978	0.937501	4.16698		0.753467	0.693693	0.232917	1.40716	+	2.809	0.0174783	0.704584	3.72429	20.1118	18.9188	18.8199	19.5303	19.9523	19.5115	19.4813	18.7907	18.2973	18.2538	18.6489	19.0546	18.9519	18.3274	19.2232	18.6603	18.9424	19.0454	18.4368	18.3656	18.7355	18.7133	17.9725	17.9377	18.8298	18.8865	18.3247	18.2147
Q9H0W9	C11orf54	Ester hydrolase C11orf54	Undefined	+	3.02121	0.00771429	-1.26875	-4.16552		0.00143003	0.999468	0.00166663	0.00417769	+	2.24241	0.0356588	-1.27042	-3.13507	13.106	13.6627	14.1695	13.8221	14.4458	14.2033	14.0751	12.5565	15.7933	15.6352	14.5152	12.6324	15.1077	14.5747	15.2364	14.1194	14.5738	16.1079	16.0898	15.926	14.1714	14.7106	15.8182	15.0766	15.6731	14.6778	14.5973	15.4731
P06733	ENO1	Alpha-enolase	Undefined	+	3.02075	0.00765957	-1.14875	-4.16498		0.260554	0.883382	-0.211666	-0.610998	+	2.21762	0.0363503	-0.937083	-3.10901	16.2032	16.2948	15.8648	17.0078	16.5221	16.4128	16.5176	16.7785	17.2441	18.0329	17.4863	15.4089	17.6764	17.7869	18.1526	16.4795	16.9596	18.0342	18.003	17.3702	17.4572	18.2054	17.5159	17.9249	18.466	16.59	16.617	17.988
Q14194	CRMP1	Dihydropyrimidinase-related protein 1	Undefined	+	3.01907	0.00760563	-0.92875	-4.16299		1.93894	0.411692	-0.715834	-2.81307		0.39314	0.592629	-0.212916	-0.853781	16.3552	16.1836	16.1125	17.1937	15.9739	16.9522	16.2242	16.5316	16.6471	16.8562	17.9074	16.9105	16.8815	16.6381	16.9558	16.1586	15.7028	16.9664	16.5235	15.6567	17.5282	17.6795	16.9156	17.706	17.8427	16.5844	17.0128	17.673
P20020	ATP2B1	Plasma membrane calcium-transporting ATPase 1	Undefined	+	3.00483	0.00774825	-0.6425	-4.14616		0.0389356	0.982826	-0.0175002	-0.109204	+	3.48963	0.00865823	-0.625	-4.4292	15.3451	14.964	15.2204	15.2718	15.5246	14.942	14.8337	14.9325	15.6373	16.2639	15.9691	15.4043	16.0273	15.6523	16.1271	15.2484	15.4392	15.8268	16.0818	15.3451	15.1418	15.6423	15.6427	15.8908	16.447	15.7884	15.7251	15.8775
Q15843	NEDD8	NEDD8	Undefined	+	2.99922	0.00794444	0.67375	4.13953		0.519304	0.773538	0.21625	1.06154		1.48323	0.114108	0.4575	2.31129	15.5136	15.1654	14.6684	14.6801	15.0572	15.2489	15.3658	15.2091	15.1207	14.7653	13.9385	15.0848	14.5675	13.8935	14.4654	14.5849	14.1418	14.8858	14.8787	15.5572	14.1355	14.7866	14.2907	14.1564	14.8471	14.5557	13.9594	14.78
P27658	COL8A1	Collagen alpha-1(VIII) chain	Undefined	+	2.99836	0.00791724	1.71875	4.13851		0.481616	0.796016	-0.42275	-1.0049	+	3.15111	0.0116452	2.1415	4.18091	16.5634	14.0315	14.5907	15.2376	15.6993	16.6023	16.6942	14.4875	11.9984	13.5991	14.774	14.9569	13.9237	11.8121	12.4482	13.8084	13.5327		12.612		12.9838	13.858	14.2295	14.4199	13.2623	14.0118	14.0085	13.3774
O00139	KIF2A	Kinesin-like protein KIF2A	Undefined	+	2.99754	0.00786301	0.54125	4.13755		0.770839	0.692007	0.183333	1.43124		1.82427	0.0655227	0.357917	2.68932	14.5841	14.4582	14.621	14.7509	14.7873	15.2694	14.4086	14.4923	14.2388	14.0353	14.0423	14.8884	13.8666	14.4264	14.0411	14.2455	14.7015	14.5186	14.2727	14.4713	14.3417	13.9595	14.0343	14.0834	13.8167	14.3131	14.5503	13.9495
Q86UP2	KTN1	Kinectin	Undefined	+	2.98728	0.00797279	-0.8225	-4.12544		0.622393	0.726077	-0.267083	-1.21904		1.61401	0.0924333	-0.555417	-2.45832	13.8223	13.4769	12.7229	13.2629	12.9223	12.9016	13.468	13.8159	13.4595	14.2976	13.4621	12.9075	14.4957	14.3034	14.467	13.4771	13.2444	14.0966	14.2837	13.7507	14.7105	14.3273	14.3673	14.2483	13.8392	13.9703	13.4908	14.0127
P31153	MAT2A	S-adenosylmethionine synthase isoform type-2	Macrophage	+	2.97682	0.00813514	-0.88125	-4.11309		0.874679	0.663623	-0.299583	-1.57162	+	2.83386	0.0170056	-0.581666	-3.74997	14.4737	13.9639	14.5624	14.8362	14.8741	14.6182	14.0584	14.4607	15.1302	15.5828	15.2419	14.7322	15.3764	14.7052	15.2333	14.5015	14.8609	15.3585	15.3313	14.6873	15.039	16.549	15.1232	15.4061	15.3889	15.2678	14.9142	15.1985
P00918	CA2	Carbonic anhydrase 2	Epithelial	+	2.97138	0.00816107	-1.00125	-4.10667		0.0747409	0.967155	-0.0620835	-0.20237	+	2.23089	0.0357349	-0.939167	-3.12297	19.3782	19.5075	19.6197	20.2313	19.0712	19.9871	18.7986	19.6959	19.8843	21.2302	20.3582	18.9062	21.3948	20.3025	21.4062	19.9673	19.998	20.7694	21.2256	20.27	20.0273	20.0394	20.6613	20.8069	21.5146	20.4722	20.0541	20.7423
P23919	DTYMK	Thymidylate kinase	Undefined	+	2.95827	0.00845333	0.72625	4.09122		0.811027	0.688667	0.220417	1.48626	+	2.72516	0.018835	0.505833	3.63758	16.1528	15.9884	16.6892	16.259	16.4864	16.9001	16.336	15.9574	15.6498	15.6614	15.9448	16.402	15.5836	15.8848	15.7712	16.1929	15.9219	15.346	15.7023	16.0575	15.6879	15.3254	15.6947	15.3007	15.0569	16.0042	16.2013	15.7009
P14621	ACYP2	Acylphosphatase-2	Undefined	+	2.95639	0.00839735	-0.78875	-4.089		2.29686	0.317889	-0.633749	-3.19221		0.438081	0.552905	-0.155	-0.929982	15.7435	15.1744	15.4982	15.7732	15.7291	16.0837	15.4155	15.7885	15.8085	15.9174	16.4537	15.0409	15.8099	15.7636	15.7235	15.4773	15.7448	16.6182	15.7467	15.5601	16.3903	17.0809	16.0486	16.5694	17.0725	16.1408	15.7454	16.4557
Q92743	HTRA1	Serine protease HTRA1	Glial	+	2.95381	0.00842105	1.50625	4.08597		0.866186	0.659625	-0.64225	-1.56954	+	3.68256	0.00668852	2.1485	4.77239	15.3702	13.7414	14.2969	15.6384	15.0405	15.1776	16.5591	15.3878		12.7638	13.622	14.2219	14.2443	12.583	11.8136	13.7668	13.3802	11.1941	12.4685		14.3005	12.5871	13.7885	13.4504	13.0405	13.6633	14.3012	14.0411
Q9Y697	NFS1	Cysteine desulfurase, mitochondrial	Undefined	+	2.93884	0.00849673	0.50125	4.06833		0.219025	0.90712	0.0608334	0.52805	+	2.36853	0.0312867	0.440417	3.26718	15.3248	15.3662	15.9106	15.4008	15.7388	15.8001	15.2656	15.0363	15.1369	14.9268	15.2742	15.6775	14.9503	14.684	14.9498	15.0676	15.2185	14.7771	15.2038	14.6199	14.9175	15.1188	14.764	14.9521	14.8267	15.1446	15.2566	14.8603
P15090	FABP4	Fatty acid-binding protein, adipocyte	Undefined	+	2.93821	0.00846753	-2.045	-4.06759		0.429001	0.813067	-0.439584	-0.914797	+	2.45903	0.0278642	-1.60542	-3.36154	15.3725	13.7357	14.5135	14.3322	15.141	13.7077	15.7079	12.7187	18.1789	14.8587	14.7727	15.1413	16.6388	17.5772	15.1931	15.8877	15.2677	16.4035	15.8099	16.3772	16.8602	16.7269	15.4641	16.6479	17.7605	15.7494	14.8492	17.5304
P24043	LAMA2	Laminin subunit alpha-2	Undefined	+	2.93567	0.0084129	1.72125	4.0646		0.206365	0.911687	0.230417	0.501965	+	2.67014	0.020463	1.49083	3.58064	13.9716	15.4571	15.6946	14.7325	15.1957	14.485	16.0516	14.578	13.6374	13.6554	13.7265	14.7338	14.9232	14.1951	11.8166	11.7659	14.1324	14.0935	12.781	12.8753	14.7852	12.2075	12.1738	13.5808	12.6342	14.1225	14.0409	12.8465
P07814	EPRS1	Bifunctional glutamate/proline--tRNA ligase	Undefined	+	2.92698	0.00858974	-0.44375	-4.05437		0.652043	0.71452	-0.26	-1.26267		0.414946	0.571338	-0.18375	-0.891085	14.9412	15.3492	14.888	14.6488	14.968	15.0229	15.2288	15.1815	14.9137	15.439	15.3661	13.6595	15.5326	15.318	15.1116	15.5076	14.9212	15.707	15.4952	15.5685	15.5712	15.5877	15.6349	15.3949	15.495	15.4117	14.9982	15.6914
P78330	PSPH	Phosphoserine phosphatase	Undefined	+	2.92334	0.00856051	-0.8325	-4.05008		0.61868	0.727188	0.27125	1.21597	+	5.58056	0	-1.10375	-6.88832	13.3782	13.3066	13.3728	13.4116	12.9453	13.4382	13.1087	13.082	14.2048	14.9424	13.9056		14.7949	14.0875	14.6045	13.6485	13.9339	14.7052	14.6343	14.5053	12.8265	14.3264	14.2532	14.3885	14.4111	14.4485	13.7666	14.2777
Q08357	SLC20A2	Sodium-dependent phosphate transporter 2	Undefined	+	2.92133	0.00855696	-0.58	-4.04772		1.25561	0.565897	-0.199167	-2.04729	+	2.24927	0.0354762	-0.380833	-3.14228	14.8044	15.3058	15.0625	14.7583	14.8255	14.3224	14.9314	15.3917	15.0103	15.3298	15.7585	15.4069	15.3184	15.2679	15.4224	15.2425	15.0164	15.1756	15.5011	15.2078	15.2608	15.4969	15.7839	15.4976	15.7492	15.1554	15.6726	15.4237
Q9UL46	PSME2	Proteasome activator complex subunit 2	Undefined	+	2.91774	0.0085283	-0.66	-4.0435		0.402248	0.820168	0.19875	0.869441	+	2.56838	0.0229388	-0.85875	-3.47517	13.1236	12.6609	13.2218	13.1495	12.6734	13.596	13.0342	12.3214	14.3939	14.2282	13.3728	12.4644	13.8252	13.8631	13.6334	13.2119	13.6959	14.5396	14.2038	14.5383	13.2723	13.8093	13.8211	13.77	13.9025	13.4118	13.4672	13.5963
Q9P0L0	VAPA	Vesicle-associated membrane protein-associated protein A	Undefined	+	2.9177	0.008475	0.35125	4.04345		1.40078	0.517657	-0.175833	-2.21698	+	5.16514	0.000363636	0.527083	6.24597	16.322	16.4201	16.4296	16.492	16.8764	16.6334	16.4562	16.7361	15.8919	16.263	16.208	15.7731	16.0613	16.0046	16.0095	16.3485	16.0043	15.8648	16.0398	15.7841	16.4556	16.1959	16.201	16.264	16.1266	16.2504	15.8873	16.1728
B5ME19	EIF3CL	Eukaryotic translation initiation factor 3 subunit C-like protein	Undefined	+	2.91151	0.00852174	-0.54875	-4.03617		0.263237	0.884239	-0.0687498	-0.616227	+	3.52556	0.0081039	-0.48	-4.46665	15.5647	15.2138	15.2523	14.9967	15.3225	15.5063	14.9412	15.6723	15.5857	16.1057	15.4672	15.6743	15.8049	15.7616	15.9013	15.4331	15.8816	15.864	15.8837	16.0985	15.9318	15.9087	16.0524	16.1756	15.3092	16.068	15.6221	15.7781
P0C0S5	H2AZ1	Histone H2A.Z	Undefined	+	2.9059	0.00851852	1.0225	4.02958		0.109301	0.9555	-0.0683334	-0.286857	+	3.23725	0.0114231	1.09083	4.16705	17.4924	18.1912	17.5	17.9234	19.1036	18.5948	18.1784	17.5454	18.1782	16.4521	17.6174	17.3825	16.791	16.623	16.3859	16.9878	16.7682	17.4181	16.2428	16.8354	17.5049	16.4364	16.4807	17.2456	17.6081	16.9291	16.9517	17.1815
Q13596	SNX1	Sorting nexin-1	Undefined	+	2.90075	0.00858896	-0.75	-4.02352		0.544774	0.761642	-0.153333	-1.10136	+	2.71683	0.0191388	-0.596667	-3.62897	13.7742	13.6041	13.3888	13.0189	13.1739	13.1278	13.0297	14.2517	14.008	14.464	13.7516	13.5081	13.9967	13.5833	14.1593	13.8844	14.1839	14.1815	14.494	13.9972	14.2678	14.2668	14.3919	14.3378	13.7044	14.4872	13.7041	14.1976
Q00341	HDLBP	Vigilin	Undefined	+	2.89779	0.00858537	0.34	4.02004		1.0465	0.615795	0.170417	1.79269		1.12556	0.197569	0.169584	1.89057	16.2024	16.2329	16.2055	15.9243	16.4433	16.271	16.109	16.289	16.1399	15.9823	15.8164	16.4658	15.7502	16.039	15.9919	16.0826	16.1885	15.7771	15.892	16.3441	16.1114	15.7819	15.7921	15.7629	15.8114	16.1566	15.9251	15.6091
Q14203	DCTN1	Dynactin subunit 1	Undefined	+	2.89751	0.00853333	-0.5175	-4.01971		1.03935	0.611356	-0.295	-1.78373		0.656053	0.400508	-0.2225	-1.26852	14.4152	13.9148	14.2649	14.474	14.595	14.9128	14.1901	14.343	14.8133	14.9307	14.1413	15.1584	15.1338	14.2383	15.0201	13.8097	14.4846	14.6492	14.7112	14.2417	15.2463	14.7441	14.9787	14.8657	15.0948	14.982	14.6034	14.7294
O15061	SYNM	Synemin	Undefined	+	2.89426	0.00860241	0.91625	4.01589		1.25093	0.563017	0.316667	2.04173	+	2.50301	0.0257899	0.599583	3.40728	17.4128	17.1489	17.8752	17.0405	18.1892	18.3509	17.888	17.2227	16.8242	17.0605	16.9792	17.7174	17.0702	16.8795	16.9985	17.2601	17.1805	16.8267	16.5421	17.1648	16.6018	16.7687	16.682	16.5273	16.1289	17.3854	17.2189	16.4838
O00233	PSMD9	26S proteasome non-ATPase regulatory subunit 9	Undefined	+	2.88929	0.00864671	-0.79625	-4.01005		0.0565885	0.975812	0.0254166	0.155919	+	2.92967	0.01485	-0.821667	-3.84898	13.4151	14.002	13.7262	13.3156	13.1292	12.6721	13.6678	14.3648	14.5619	14.7255	14.4291	13.1664	14.1663	14.458	14.7945	14.0369	14.5335	14.4057	14.5595	14.4583	14.4566	14.256	14.5273	14.5243	14.2499	14.5151	14.0984	14.0278
P35080	PFN2	Profilin-2	Undefined	+	2.88424	0.0087381	-0.7925	-4.00412		0.0988903	0.961169	-0.0712498	-0.261915	+	2.07149	0.0452668	-0.72125	-2.95456	14.9382	15.0551	14.3632	15.0361	14.8199	14.4426	14.6904	14.823	16.03	15.7086	15.4093	13.7646	16.1712	15.5909	15.8985	14.9684	15.2034	15.9014	15.8913	15.377	15.5399	16.379	15.1729	15.7109	15.8743	14.9611	14.9997	15.8782
P30740	SERPINB1	Leukocyte elastase inhibitor	Undefined	+	2.88383	0.00868639	-0.72875	-4.00364		0.433594	0.812325	-0.32875	-0.922491		0.576242	0.451142	-0.4	-1.14971	14.2101	14.0406	13.9061	14.2429	13.7582	14.4423	13.5813	14.4157	14.279	15.0902	14.8392	11.9713	14.9448	14.987	15.2718	13.2684	14.7674	14.719	14.9584	14.5976	14.8304	15.0522	14.7895	15.1296	14.9098	14.4069	14.0185	15.2858
Q92841	DDX17	Probable ATP-dependent RNA helicase DDX17	Undefined	+	2.88351	0.00863529	0.475	4.00327		0.502476	0.780149	0.128334	1.03488	+	2.00188	0.0492694	0.346667	2.88044	17.859	17.6949	18.1418	17.9152	18.1875	18.1279	17.7591	17.5897	17.5938	17.3672	17.8512	18.2076	17.4334	17.2425	17.5945	17.7575	17.6592	17.2282	17.2916	17.5395	17.7389	17.424	17.2361	17.2317	17.2634	17.8037	17.6128	17.1794
P50453	SERPINB9	Serpin B9	Macrophage	+	2.88258	0.00860819	-0.85625	-4.00218		1.80759e-07	0.99987	-1.19209e-07	-5.31175e-07	+	2.43659	0.0288209	-0.85625	-3.33817	12.7415	12.5839	13.2268	12.908	12.9804	12.1163	11.5708	12.5816	13.6669	13.4117	13.3745	11.9863	13.1879	14.1759	13.8046	12.8681	13.8023	14.0304	13.6197	13.4127	13.6604	13.5533	13.5818	13.6622	13.0976	13.4523	12.8797	13.6761
P16930	FAH	Fumarylacetoacetase	Undefined	+	2.87202	0.00888372	-0.91125	-3.98977		0.753989	0.694872	-0.278333	-1.40788		1.82077	0.0659606	-0.632917	-2.68552	13.509	12.7444	13.3794	13.7637	13.3351	13.9001	12.5046	12.4776	14.4192	13.9289	13.5335	13.5463	14.4753	13.4925	13.4315	13.0429	13.8391	14.5026	13.4959	14.296	14.1791	14.5588	14.2298	13.6842	14.2594	13.5874	14.3332	14.0665
O00165	HAX1	HCLS1-associated protein X-1	Undefined	+	2.86933	0.00887861	0.565	3.98662		0.51316	0.77532	0.144167	1.05184	+	2.77566	0.0178256	0.420833	3.68981	15.1492	15.1863	15.1797	14.889	15.149	15.4299	15.0409	14.7324	14.8147	14.4974	14.5275	15.0609	14.6854	14.2814	14.2693	14.7509	14.7844	14.5672	14.675	15.1733	14.6682	14.6937	14.485	14.4915	13.9342	14.8905	14.9145	14.1707
Q06323	PSME1	Proteasome activator complex subunit 1	Undefined	+	2.86497	0.00887356	-0.5575	-3.98151		0.0527016	0.978987	0.0300001	0.145769	+	2.1821	0.0383671	-0.5875	-3.0716	14.9745	15.033	15.1667	15.0065	14.519	14.7631	15.0526	15.0476	15.8851	15.8742	15.2866	14.1323	15.8736	15.5134	15.7382	15.1055	15.5112	15.7906	15.8678	15.807	15.2254	15.9543	15.4506	15.6221	15.5721	15.1446	15.1002	15.9559
O14745	SLC9A3R1	Na(+)/H(+) exchange regulatory cofactor NHE-RF1	Undefined	+	2.86436	0.00882286	-0.90125	-3.98079		0.318305	0.860301	0.154167	0.720448	+	3.93351	0.00478261	-1.05542	-4.89518	16.4453	16.7044	15.8906	16.3236	15.8375	17.2354	16.0997	16.4544	16.9708	18.0775	17.559	17.0356	17.9056	17.4638	18.1812	17.2799	16.6418	16.9298	17.6653	17.4284	17.1719	16.4146	17.7701	17.467	17.1301	17.1961	17.2024	17.8496
P15121	AKR1B1	Aldo-keto reductase family 1 member B1	Undefined	+	2.85527	0.009	-0.68125	-3.97013		0.898884	0.648746	-0.295416	-1.60355		1.10409	0.203512	-0.385833	-1.8642	15.8896	15.6216	15.6089	16.6112	15.4374	16.2785	16.3208	15.7528	16.4219	16.8744	16.4006	15.0377	16.6463	16.5684	16.5042	15.9962	15.9738	16.5855	16.4505	16.4547	16.6509	16.5964	16.2519	16.6994	17.0489	16.7113	16.3111	16.698
Q9NZ45	CISD1	CDGSH iron-sulfur domain-containing protein 1	Undefined	+	2.85071	0.00912994	0.62875	3.96477		1.12004	0.590358	0.29	1.8838		1.46782	0.116725	0.33875	2.29376	15.4571	16.1847	15.9589	15.7465	15.6227	15.695	16.3544	15.9873	16.2625	15.0642	15.5917	15.264	15.2526	15.6861	15.3695	15.9415	15.2116	15.5064	15.6712	15.6388	15.5854	14.8342	15.3761	14.7256	15.4678	15.1392	15.6337	15.2116
P63104	YWHAZ	14-3-3 protein zeta/delta	Undefined	+	2.84805	0.00910112	-0.915	-3.96166		1.35826	0.538021	-0.549583	-2.16778		0.826328	0.306511	-0.365417	-1.50697	15.0517	14.6645	15.0993	15.4632	15.7764	15.4055	14.5405	15.435	15.6182	16.1121	16.1407	14.3883	15.8426	15.4238	15.8218	14.7977	15.3451	16.0838	16.0923	14.8686	15.7631	16.5611	16.2751	16.3966	16.4875	15.8801	15.0824	16.2976
Q9UNZ2	NSFL1C	NSFL1 cofactor p47	Undefined	+	2.84622	0.00907263	-0.6	-3.95951		0.881275	0.660571	-0.159166	-1.58035	+	2.77283	0.0178163	-0.440833	-3.68688	15.8829	15.5363	15.904	15.3971	15.7703	16.1652	15.0668	15.8107	16.2571	16.4214	16.0984	16.09	16.3675	16.149	16.1221	15.6512	16.0436	16.0485	16.212	16.1444	16.3099	15.9413	16.4078	16.5225	16.2184	16.6732	16.3265	15.9396
Q9Y5Z4	HEBP2	Heme-binding protein 2	Undefined	+	2.8458	0.00906667	-1.82375	-3.95902		0.160774	0.934961	-0.1375	-0.404517	+	3.25263	0.011068	-1.68625	-4.18299	12.6271	11.642	9.88288	12.8117	11.3273	13.0231	11.5759	12.7985	13.7578	14.5293	13.2738	11.9817	14.0076	13.7935	13.4781	13.6386	12.6003	14.2167	14.1063	14.3848	12.9367	14.1724	14.166	14.3142	14.1177	13.1659	12.6696	14.7293
Q04446	GBE1	1,4-alpha-glucan-branching enzyme	Undefined	+	2.83748	0.00910497	-1.075	-3.94927		1.09031	0.598412	-0.414583	-1.84718		1.66847	0.0842222	-0.660417	-2.51874	13.0526	13.7836	12.3715	12.8046	12.3833	13.1576	12.8184	14.1888	13.2839	14.126	13.9555	12.635	13.8348	14.0484	14.5012	14.0839	13.1146	13.5607	14.1151	13.5021	14.5406	14.0818	14.3267	14.2864	14.692	13.7832	13.3516	14.0877
Q9UN36	NDRG2	Protein NDRG2	Glial	+	2.8326	0.00923077	-1.14125	-3.94354		0.618159	0.72714	-0.263333	-1.21275	+	2.59663	0.0228996	-0.877917	-3.50448	14.183	13.9118	14.2008	14.4919	12.8179	13.8184	12.6986	14.0509	14.248	14.9685	15.361	13.8562	14.0971	14.8074	15.0135	14.0661	14.9615	14.8091	14.9559	14.6331	14.3723	14.9962	15.1419	15.2714	15.7084	14.4549	15.0238	14.3424
P28066	PSMA5	Proteasome subunit alpha type-5	Undefined	+	2.82889	0.00926776	-0.6325	-3.9392		1.16942	0.587796	-0.325833	-1.94398		1.2597	0.157731	-0.306667	-2.05214	13.7637	13.5281	13.7448	13.9589	13.9559	13.3323	13.275	13.74	13.702	14.3463	14.4672	13.3795	14.3334	14.0226	14.2074	13.6284	14.0153	14.2025	13.8711	13.4471	13.772	14.5504	14.1891	14.3591	15.0005	14.0264	14.0885	14.3746
P30838	ALDH3A1	Aldehyde dehydrogenase, dimeric NADP-preferring	Undefined	+	2.82821	0.00921739	-1.77054	-4.00953		0.037992	0.982421	0.0487499	0.106661	+	2.78851	0.0177173	-1.81929	-3.74072	11.7439	12.4051	13.1299	11.7627	12.4719		11.109	13.6558	13.6156	14.9395	14.0625	11.0992	13.9787	14.1933	15.4313	14.2241	14.3919	13.9707	14.8256	15.0079	12.6319	14.7076	14.6716	15.3413	14.0966	14.0567	13.5074	13.7539
P63208	SKP1	S-phase kinase-associated protein 1	Undefined	+	2.82787	0.00916757	-0.95	-3.93801		0.12699	0.944363	-0.0770833	-0.32831	+	2.73111	0.0187902	-0.872916	-3.64374	14.1624	13.5979	14.0185	14.6937	13.1377	13.5974	13.5064	13.3908	15.272	14.91	14.8045	13.7132	14.9558	14.7861	14.7901	13.719	14.4186	15.3151	14.8713	14.0805	14.4937	15.0854	14.6791	14.7791	15.5087	14.5178	13.8992	14.7399
Q9UJZ1	STOML2	Stomatin-like protein 2, mitochondrial	Undefined	+	2.82694	0.00913978	0.53625	3.93691		0.00206495	0.999313	0.000833273	0.00602816	+	3.1306	0.0117519	0.535417	4.05666	17.3837	17.0824	17.351	17.3462	17.1238	17.5131	17.3786	16.7201	16.1574	16.3428	17.0303	17.0108	16.5321	16.8612	16.9593	17.1496	16.6582	16.3797	16.6351	16.6851	16.7102	16.1594	16.6047	16.498	17.0866	16.8852	16.9528	16.6966
P07942	LAMB1	Laminin subunit beta-1	Undefined	+	2.82546	0.0091123	1.195	3.93519		0.622913	0.72602	0.305417	1.21981	+	2.49293	0.0259923	0.889583	3.39681	14.78	15.5508	15.7864	15.0375	15.1748	14.6521	16.4766	14.6876	14.5075	14.1667	14.2739	14.9757	15.2147	14.3666	13.5618	14.9889	14.388	14.5613	14.0378	13.5022	14.4879	13.7374	13.2904	13.4	13.9668	14.6479	14.857	14.1922
Q13442	PDAP1	28 kDa heat- and acid-stable phosphoprotein	Undefined	+	2.82045	0.00923404	-1.33107	-4.00003		0.767389	0.689718	-0.294167	-1.42647	+	2.30685	0.0332308	-1.0369	-3.22867	12.4462	13.3819	12.6348	11.7622	11.9927		12.88	14.3842	12.9586	14.5099	14.4275	13.2578	13.8569	13.7729	14.3606	12.9753	13.9549	13.8956	14.1247	13.7231	13.9475	13.9845	14.3675	14.5441	13.5374	14.2672	14.0912	14.156
O75955	FLOT1	Flotillin-1	Undefined	+	2.81248	0.00933333	-0.4375	-3.91999		1.32562	0.55784	-0.17	-2.12975		1.83709	0.0639842	-0.2675	-2.70323	14.0072	14.4773	14.2835	13.7743	14.0032	13.6624	14.0026	13.8627	14.1402	14.5071	14.2815	14.1748	14.3992	14.1781	14.4775	14.5344	13.9534	14.1513	14.1785	14.3295	14.4647	14.5056	14.5509	14.345	14.3912	14.631	14.5829	14.0954
O75400	PRPF40A	Pre-mRNA-processing factor 40 homolog A	Undefined	+	2.806	0.00934737	0.55625	3.9124		0.720713	0.704316	0.155833	1.36125	+	2.13833	0.041305	0.400417	3.02539	14.5524	14.6692	14.3356	14.143	14.8059	14.8176	14.3521	13.889	14.0949	13.9084	13.9972	14.4324	14.2956	13.9992	13.9917	14.4988	14.0963	13.6049	13.8507	13.7757	14.3059	13.8656	13.8261	13.8084	13.5023	14.0079	13.996	13.7872
O43598	DNPH1	2'-deoxynucleoside 5'-phosphate N-hydrolase 1	Undefined	+	2.80135	0.00940314	-0.9875	-3.90695		0.136261	0.948721	0.0825001	0.349595	+	4.24354	0.00364706	-1.07	-5.22598	15.1269	15.3849	14.4623	15.7315	14.7345	15.5228	15.2786	15.2349	16.2049	16.8171	16.7191	16.021	16.564	16.0697	16.5008	15.1222	15.7532	16.3438	16.4015	16.5346	16.1323	16.5803	16.2123	16.3527	16.7034	14.9174	15.8266	16.6366
P12429	ANXA3	Annexin A3	Undefined	+	2.79471	0.0094375	0.99125	3.89919		0.316532	0.861199	-0.17125	-0.717179	+	3.5268	0.00821053	1.1625	4.46794	14.5544	14.3346	14.907	14.5835	14.7692	16.167	14.9826	15.2116	13.6957	13.1756	13.7596	14.4812	14.8853	12.7981	13.831	14.0257	13.4488	13.864	13.2571	14.0585	13.9695	14.0482	13.8872	13.4681	13.4368	14.8015	14.2156	13.7266
O75891	ALDH1L1	Cytosolic 10-formyltetrahydrofolate dehydrogenase	Undefined	+	2.79297	0.00940933	-1.06125	-3.89715		1.14505	0.601507	-0.422917	-1.91438		1.80361	0.0667839	-0.638333	-2.66688	14.5249	13.6513	13.5735	13.8706	14.0804	14.8108	12.9711	13.4906	14.5422	14.805	14.3903	14.6087	14.8693	14.675	14.9421	13.263	13.9	14.7538	14.636	14.7323	14.8089	15.5797	14.7684	14.9734	14.1858	14.4121	15.5281	15.1915
P14543	NID1	Nidogen-1	Mesenchymal	+	2.79078	0.00940206	0.8325	3.89459		0.158011	0.93773	0.0904166	0.39842	+	2.79078	0.0177566	0.742083	3.70544	16.0627	15.7924	16.3294	16.0072	15.9797	16.8102	16.4685	15.957	15.8023	14.5723	15.4801	15.8194	15.9204	16.2867	15.0953	15.3901	15.6498	15.1712	15.2208	14.8026	15.8152	14.6692	15.1834	14.5421	15.5112	15.5058	15.8528	15.6674
P07585	DCN	Decorin	Undefined	+	2.78414	0.00945641	0.90625	3.88683		0.875098	0.664361	-0.470833	-1.57217	+	3.74539	0.00628571	1.37708	4.69675	17.1384	17.3647	16.2448	16.4829	16.9333	17.3854	17.3062	17.3366	15.6835	15.0777	16.3963	16.4576	16.6889	15.7866	14.4302	15.0419	15.4717	16.0695	16.0762	14.5715	15.8691	15.7583	16.0144	15.8295	16.5689	15.9527	15.8027	17.1526
P00966	ASS1	Argininosuccinate synthase	Mesenchymal	+	2.78323	0.00940816	-0.84125	-3.88576		2.88751	0.161556	-0.555833	-3.80541		0.851309	0.29434	-0.285417	-1.54052	16.5565	15.4775	16.0328	16.0446	15.8307	16.6126	15.4066	15.2113	16.2665	16.647	16.3359	15.5494	16.242	16.1977	16.131	15.6301	16.0993	16.3393	16.4946	16.2424	16.6078	16.9059	16.6425	16.7611	16.388	17.0166	17.2836	16.29
Q9NUJ1	ABHD10	Mycophenolic acid acyl-glucuronide esterase, mitochondrial	Undefined	+	2.78196	0.00938071	0.56875	3.88427		0.0120992	0.9948	-0.00583323	-0.0349237	+	2.59564	0.0228052	0.574583	3.50345	15.727	15.5034	15.1386	15.0249	15.4855	15.3498	14.9006	15.1225	14.8094	14.4921	14.7374	15.0974	14.1594	15.419	15.2362	14.5658	14.654	14.2068	14.8062	14.2835	15.0863	14.2603	14.7453	14.3186	14.9769	14.9036	14.8329	14.5651
P61163	ACTR1A	Alpha-centractin	Undefined	+	2.78011	0.00937374	-0.635	-3.88211		0.919128	0.645832	-0.189167	-1.63003	+	2.25865	0.0353112	-0.445833	-3.15213	13.0223	13.4142	14.0058	13.7621	13.6659	13.5236	12.8434	13.3459	13.6921	13.9447	13.7596	13.6941	13.9189	13.7513	14.0588	13.7257	13.5272	14.3579	14.2914	13.9959	14.0433	14.2843	14.1972	14.2862	14.2731	13.7971	13.5914	14.1857
O95822	MLYCD	Malonyl-CoA decarboxylase, mitochondrial	Undefined	+	2.77949	0.00934673	0.7525	3.88139		0.615511	0.726769	0.192917	1.20881	+	3.09569	0.0122388	0.559583	4.02055	15.3142	15.4283	15.5373	15.2441	15.6833	15.0866	15.0604	14.5991	15.2022	14.4323	15.0385	15.0599	14.74	14.5999	14.4321	14.4122	14.7746	14.6648	14.4849	14.388	14.598	14.3241	14.2277	14.1705	14.7438	14.8705	15.1709	13.8343
O76054	SEC14L2	SEC14-like protein 2	Undefined	+	2.77888	0.0093	-0.736964	-3.94926		1.12806	0.596832	-0.29125	-1.89363		1.50418	0.111205	-0.445714	-2.34666	13.7749	14.0951	13.9491	13.3775	13.2909		12.913	13.1277	13.8982	14.1284	13.9182	12.9338	14.3558	14.1242	14.1749	13.8523	13.9563	14.1118	14.2717	13.6758	14.5293	14.6139	14.2483	14.1806	14.4302	13.8357	13.9558	14.1331
P11047	LAMC1	Laminin subunit gamma-1	Undefined	+	2.77427	0.00933333	0.82625	3.87528		0.106761	0.957255	0.0566668	0.280812	+	3.13352	0.0118125	0.769584	4.05968	18.6895	18.4939	19.196	18.818	19.3107	19.1394	19.1185	18.2025	18.3834	17.5894	18.1277	18.8642	18.56	18.0128	17.1833	18.2794	18.1561	18.0082	18.0019	18.0593	17.9004	17.2903	17.8105	17.8851	17.8522	18.6532	18.5796	18.386
Q13526	PIN1	Peptidyl-prolyl cis-trans isomerase NIMA-interacting 1	Undefined	+	2.76584	0.00948515	-0.7475	-3.86544		0.0334139	0.98473	-0.0170836	-0.0942562	+	2.36933	0.0312842	-0.730417	-3.26802	14.2463	14.2385	13.4253	13.1107	13.7963	14.019	13.9098	14.7292	14.1444	14.5444	14.3204	13.5803	15.1075	14.6259	15.1857	15.0243	14.8991	14.5306	14.9265	15.1141	14.999	14.5967	14.7682	14.756	14.655	14.5246	14.8461	14.3214
P55884	EIF3B	Eukaryotic translation initiation factor 3 subunit B	Undefined	+	2.76391	0.00943842	-0.70875	-3.86318		0.785609	0.700007	-0.16875	-1.45157	+	2.3584	0.0318056	-0.54	-3.2566	14.1942	13.6304	13.6925	13.7553	14.4034	14.9155	13.6282	14.3383	14.674	14.9969	14.5086	14.2994	14.6801	14.448	14.5962	14.1478	14.3238	14.8445	14.805	14.9963	14.7282	15.0101	14.8242	14.9485	14.7291	14.9226	14.3042	14.77
P26038	MSN	Moesin	Undefined	+	2.7569	0.00956863	-0.4825	-3.85499		0.477169	0.797988	-0.15125	-0.994215		1.75592	0.0725428	-0.33125	-2.61487	17.3536	17.1802	17.5192	17.4147	17.2193	17.576	17.4441	17.4252	17.7006	18.1587	17.5587	17.2155	18.2521	17.7253	17.957	17.2685	17.4704	18.0557	17.8126	17.4767	17.7642	18.1517	17.6002	17.9821	18.3439	17.7061	17.347	18.1014
P33316	DUT	Deoxyuridine 5'-triphosphate nucleotidohydrolase, mitochondrial	Undefined	+	2.75251	0.00967805	0.525	3.84986		1.14229	0.601161	0.2625	1.91101		1.17381	0.180928	0.2625	1.94929	14.4514	14.8919	15.0863	15.0324	14.5967	14.3758	14.6716	14.5742	14.2013	14.3511	13.7454	14.6875	14.1637	14.4355	14.3247	14.4999	14.7583	14.6714	14.8383	14.6922	14.4638	13.8908	14.542	14.0865	13.7238	14.1974	14.3842	14.2023
Q13162	PRDX4	Peroxiredoxin-4	Undefined	+	2.74956	0.00968932	0.5225	3.84642		0.543693	0.761933	0.139166	1.09968		1.93634	0.0548559	0.383334	2.81028	16.0906	15.6747	15.8772	15.4738	16.2767	16.021	15.7628	15.4274	15.4812	15.1575	15.7971	15.8898	15.2811	15.6923	15.6195	15.4939	15.3004	15.2309	15.5264	14.8312	15.6288	15.2411	15.3069	15.1423	15.3924	14.9962	15.6445	15.0695
Q9UKV3	ACIN1	Apoptotic chromatin condensation inducer in the nucleus	Undefined	+	2.74617	0.00973913	1.05375	3.84245		1.07343	0.603881	0.35	1.82626		1.90944	0.0567342	0.70375	2.78137	16.5889	16.0048	16.2689	17.2587	17.7163	17.5283	17.0732	15.9905	16.9019	15.5652	15.5963	16.4443	16.649	15.8433	15.7174	15.8445	16.0719	16.6066	15.7672	16.191	16.2063	16.2558	15.5137	15.5233	15.2357	15.9528	15.7654	15.5385
Q96FW1	OTUB1	Ubiquitin thioesterase OTUB1	Undefined	+	2.73876	0.00984615	-0.545	-3.8338		0.39655	0.820824	-0.104583	-0.859658	+	2.39798	0.0299928	-0.440417	-3.29792	14.5815	14.0558	14.2815	14.5318	14.5704	14.651	13.7256	14.3288	14.9754	15.0951	14.8483	14.4982	14.8826	14.7797	15.0148	14.0798	14.8337	14.9498	14.8236	14.5965	14.686	14.9741	14.863	15.0572	15.1045	15.1553	14.853	14.3957
P26639	TARS1	Threonine--tRNA ligase 1, cytoplasmic	Undefined	+	2.73108	0.00995215	-0.9375	-3.82484		0.315597	0.860562	-0.214583	-0.715453		1.40062	0.128775	-0.722917	-2.2168	13.5636	12.8233	14.6483	13.6405	13.0128	13.7366	13.1415	13.933	13.9298	15.2288	14.3922	12.4691	14.7816	14.3832	14.7962	13.1252	14.1224	14.8037	14.6893	14.6916	14.0753	14.9907	14.5335	14.823	14.7294	14.3933	13.8789	14.5693
P38117	ETFB	Electron transfer flavoprotein subunit beta	Undefined	+	2.72889	0.00994286	0.625	3.82228		0.636021	0.716556	0.174583	1.23918	+	2.75017	0.0179901	0.450416	3.66345	19.3889	19.2081	19.3912	19.1768	19.3787	19.4287	18.9282	18.6449	19.0656	18.4274	18.8347	19.2597	18.6679	18.4936	18.5817	18.977	18.87	18.4911	18.7325	18.5187	18.6027	18.1175	18.6212	18.4772	18.1465	18.981	19.181	18.4219
P43307	SSR1	Translocon-associated protein subunit alpha	Undefined	+	2.72423	0.0100095	0.55125	3.81685		0.69842	0.705625	0.245417	1.32961		0.915859	0.265232	0.305833	1.62577	17.009	16.5866	17.2344	17.1055	17.5497	17.004	16.8954	16.6904	17.1508	16.2157	17.046	16.9402	16.8563	16.1075	15.9037	16.8124	17.4254	16.849	16.259	16.8728	16.0763	16.7422	16.5044	16.2003	16.6438	16.6065	16.754	16.1487
Q9NR45	NANS	Sialic acid synthase	Undefined	+	2.71364	0.0102453	-0.95625	-3.80449		0.00871425	0.996955	0.00583315	0.0252484	+	3.03283	0.0127671	-0.962083	-3.95558	13.3289	12.9592	12.8279	13.439	13.544	13.5186	12.9218	14.5094	14.2149	14.6804	13.6921	13.4291	14.3642	15.0922	14.9779	13.9942	13.7846	14.7234	14.7057	14.4765	14.4739	14.6774	14.4725	14.4296	14.9038	13.483	13.7971	14.4661
P98179	RBM3	RNA-binding protein 3	Undefined	+	2.71002	0.0103099	-1.34875	-3.80027		0.251705	0.887749	0.209167	0.593642	+	3.46966	0.00873171	-1.55792	-4.4084	12.3841	13.9838	13.9724	12.3925	13.9888	13.2509	13.7619	14.0121	15.2252	14.982	15.0828	15.2565	15.3428	14.2979	14.4972	15.2091	13.2103	15.9278	14.8032	16.4501	15.9854	14.8043	14.7223	14.438	13.5976	15.4994	14.7902	14.6825
P63173	RPL38	60S ribosomal protein L38	Undefined	+	2.70649	0.0103551	0.585	3.79616		0.924258	0.645763	0.18625	1.63672	+	2.06183	0.0458765	0.39875	2.9443	16.8382	16.7884	16.2788	16.5125	17.0288	16.8049	16.2194	16.0215	16.2721	15.8642	16.2467	16.692	16.3364	16.0958	16.2247	16.0597	16.4049	15.9511	15.8194	15.9868	16.3208	15.6934	15.6719	15.968	15.9623	16.2777	16.1122	15.813
P23588	EIF4B	Eukaryotic translation initiation factor 4B	Undefined	+	2.70569	0.010307	-0.5125	-3.79523		0.0516548	0.978732	-0.0204168	-0.143022	+	2.57622	0.0230167	-0.492083	-3.4833	14.886	15.0429	15.3449	14.8444	15.2012	15.5065	14.7169	15.0472	15.3475	16.0267	15.8878	15.8136	15.6719	14.944	15.8438	15.0727	15.4619	15.4985	15.7864	15.4398	15.5192	15.7472	15.7449	15.6605	15.4563	16.0404	15.1324	15.3941
O14744	PRMT5	Protein arginine N-methyltransferase 5	Undefined	+	2.70427	0.0102778	-0.948214	-3.85842		0.84396	0.676023	-0.298333	-1.53069	+	3.66609	0.00664516	-0.649881	-4.67873	13.5108	12.9855	13.7119	13.4309		13.7267	12.9994	13.4649	13.9454	14.4345	13.6994	13.4991	14.3311	14.3013	14.0826	13.9966	13.913	14.4224	13.9186	14.1062	14.3648	14.3763	14.4409	14.7021	15.195	14.371	13.1068	14.2652
O43464	HTRA2	Serine protease HTRA2, mitochondrial	Undefined	+	2.69703	0.0103226	0.7875	3.78513		0.513607	0.77616	0.192917	1.05255	+	3.43829	0.00898824	0.594584	4.37574	15.5928	15.5795	15.7185	15.7683	15.8472	15.0205	15.5169	15.2192	14.6744	14.9348	14.5701	15.4936	14.7315	15.1234	14.9684	15.1035	15.3712	15.0314	14.8106	14.4846	15.1436	14.2336	14.2007	14.3519	14.853	15.4353	15.3607	14.4025
P04899	GNAI2	Guanine nucleotide-binding protein G(i) subunit alpha-2	Undefined	+	2.69665	0.0103119	-0.43125	-3.78469		1.84183	0.391116	-0.252917	-2.70836		1.03189	0.225524	-0.178333	-1.77435	14.1716	14.1974	14.3451	14.087	14.0524	13.9026	14.3755	14.699	14.445	14.7151	14.4985	14.0865	14.5921	14.0289	14.4603	14.3032	14.5999	14.3244	14.4818	14.3703	14.3849	14.6559	14.8023	14.6836	14.8656	14.8282	14.7607	14.307
P16083	NQO2	Ribosyldihydronicotinamide dehydrogenase [quinone]	Undefined	+	2.69023	0.0104658	-1.84196	-3.84136		1.28817	0.556256	-0.630796	-2.09452	+	2.13613	0.0413968	-1.21117	-3.07109	13.9082	12.4408	12.7468	14.4285	10.9698		12.8373	12.9888	13.8214	14.2834	14.5773		14.2855	14.4117	14.6708	13.0015	14.1049	14.8298	14.0654	13.2153	14.0096	14.9668	14.734	15.3273	15.3463	14.6658	13.3666	15.5369
Q16851	UGP2	UTP--glucose-1-phosphate uridylyltransferase	Undefined	+	2.68907	0.0105091	-0.87625	-3.77585		0.743313	0.696373	-0.375417	-1.393		1.16598	0.182944	-0.500833	-1.9398	15.8048	15.8271	15.3797	16.1491	15.424	16.6158	15.5439	15.5435	16.1396	17.2593	16.1847	15.4993	16.9453	16.3094	16.8051	15.2386	15.5363	16.7363	16.7833	15.9797	16.2411	17.0265	16.2806	17.305	17.0993	15.9208	16.4417	16.9711
Q9C0E8	LNPK	Endoplasmic reticulum junction formation protein lunapark	Undefined	+	2.68629	0.0105339	0.63625	3.77262		0.520277	0.772452	0.132917	1.06308	+	2.95008	0.014359	0.503333	3.87006	15.187	15.5483	15.3734	14.7335	15.5692	15.9414	15.3513	15.2599	15.0943	14.7764	14.8138	15.2626	14.9772	14.5461	14.6864	15.1962	14.8035	14.4987	14.8718	14.8661	14.8881	14.5691	15.0124	14.6609	14.0839	14.8914	15.1214	14.6482
P13489	RNH1	Ribonuclease inhibitor	Undefined	+	2.68343	0.0105045	-0.51625	-3.76928		0.625952	0.725353	-0.20625	-1.22431		1.16536	0.182815	-0.31	-1.93905	15.3988	15.3011	15.6034	15.3097	15.6992	15.2114	15.7527	15.8517	16.132	16.0687	15.8079	14.8182	16.1932	15.6179	16.1204	15.3713	15.885	16.2314	15.8709	15.7811	16.0848	16.2281	16.0089	16.11	16.4665	15.9548	15.4017	16.0026
P36957	DLST	Dihydrolipoyllysine-residue succinyltransferase component of 2-oxoglutarate dehydrogenase complex, mitochondrial	Undefined	+	2.67714	0.010583	0.8075	3.76196		0.412885	0.814414	0.169167	0.887587	+	2.46407	0.0277424	0.638333	3.36678	19.3594	18.9924	19.436	19.2223	19.7749	19.7402	18.9628	18.4988	18.939	18.3929	18.9471	19.441	18.4919	18.0488	18.3604	18.9233	18.7984	18.1342	18.2654	18.5673	18.5665	18.0877	18.3764	18.3233	17.9686	19.1028	19.0347	18.0595
P22314	UBA1	Ubiquitin-like modifier-activating enzyme 1	Undefined	+	2.67663	0.0105357	-0.6125	-3.76135		0.144318	0.942151	-0.0958333	-0.367858		1.32656	0.142719	-0.516667	-2.13084	17.9809	17.4825	18.002	17.4507	17.9378	17.6717	17.6144	17.8506	18.2671	18.8718	17.8355	16.6822	18.3698	18.5597	18.5564	17.4494	18.2333	18.7807	18.6694	18.8893	17.8373	18.5368	18.5804	18.643	18.2191	18.9505	17.7839	18.3328
Q99426	TBCB	Tubulin-folding cofactor B	Undefined	+	2.6674	0.0107022	-0.87875	-3.7506		2.94676	0.182571	-0.704166	-3.86663		0.36882	0.611203	-0.174583	-0.811393	13.6679	13.2951	12.848	13.546	12.5631	11.9854	12.8182	13.0302	12.449	13.3431	13.6416	12.46	13.794	13.0977	13.3003	13.4889	13.0977	13.053	13.1801	12.8524	13.6971	13.633	14.2759	13.4482	14.3498	13.7343	13.4529	14.2109
P13010	XRCC5	X-ray repair cross-complementing protein 5	Undefined	+	2.66214	0.0107434	0.370001	3.74448		0.781727	0.697722	-0.157083	-1.44624	+	5.07469	0.000571429	0.527083	6.143	17.5444	17.3599	17.4244	17.4108	17.6286	17.5315	17.3291	17.3497	16.9401	16.5771	16.5754	16.9521	17.1577	17.1183	16.8771	16.8986	16.9845	17.3486	16.8273	16.7574	17.5001	16.8773	17.0463	17.0475	16.9619	17.1473	16.681	17.3446
P98160	HSPG2	Basement membrane-specific heparan sulfate proteoglycan core protein	Endothelial	+	2.65981	0.0108018	0.84375	3.74177		0.18173	0.91991	0.0995834	0.450022	+	3.53932	0.00816	0.744167	4.481	18.2866	18.2899	18.579	17.9819	18.4539	18.4787	18.7896	18.0645	18.0686	17.3404	17.7641	18.4206	17.9777	17.3754	17.0804	17.7879	17.7396	17.0345	17.4194	17.4374	17.2119	16.4252	17.2185	17.3673	18.0746	17.7669	18.1608	17.9381
P31150	GDI1	Rab GDP dissociation inhibitor alpha	Undefined	+	2.65169	0.0108596	-1.1375	-3.73232		0.698448	0.706603	-0.275833	-1.32965	+	2.04618	0.0467893	-0.861667	-2.92767	14.6861	13.9475	15.5435	15.7884	14.3803	13.6803	13.7038	14.2299	15.4504	15.7488	15.7326	14.9498	15.6417	15.2845	15.5792	14.0426	15.0381	16.0962	15.4282	15.2934	15.2565	16.222	15.3552	15.7624	15.9303	15.5769	15.4402	15.5068
Q5TFE4	NT5DC1	5'-nucleotidase domain-containing protein 1	Undefined	+	2.64814	0.0108996	-1.12292	-3.86495		0.051117	0.97859	0.0437498	0.141609	+	2.26483	0.0352761	-1.16667	-3.21237	12.3515	13.6508	13.1345	13.1954			12.3207	13.7049	14.3378	15.1199	13.0326	12.7488	14.5175	14.2297	14.6205	13.306	14.352	14.8478	14.9702	14.6082	14.0998	13.7606	14.0769	14.6645	14.7749	14.1297	13.3549	14.5956
Q08257	CRYZ	Quinone oxidoreductase	Undefined	+	2.64794	0.0108522	1.0575	3.72795		3.45918	0.1015	0.64125	4.39749		1.03408	0.224737	0.416251	1.7771	19.666	18.7676	19.1857	19.3607	19.7839	20.0241	18.8742	17.7264	19.1263	18.6811	18.3256	19.4412	18.6301	18.6829	18.501	19.0637	18.6687	18.7201	18.526	18.7177	18.332	17.8865	18.2281	17.9981	17.8172	17.9098	18.8319	17.9215
P62318	SNRPD3	Small nuclear ribonucleoprotein Sm D3	Undefined	+	2.64742	0.0108225	0.365	3.72734		0.827592	0.681085	0.153333	1.50868		1.13649	0.194646	0.211667	1.90393	16.5212	16.4238	16.2107	16.412	16.937	16.6806	16.4494	16.329	16.5466	15.9839	16.1519	16.7976	16.2566	16.2343	15.9952	16.4743	16.1142	16.3764	16.0084	16.4613	16.4159	16.0438	16.0133	15.9696	16.0734	16.327	16.141	16.0596
Q96PE7	MCEE	Methylmalonyl-CoA epimerase, mitochondrial	Undefined	+	2.64011	0.011069	0.87125	3.71884		1.53286	0.488312	0.522917	2.36743		1.09276	0.205819	0.348333	1.85022	16.1925	16.3406	15.4215	16.4768	16.6353	16.0146	16.1085	16.0051	16.0735	14.9206	15.8134	16.1067	15.7717	15.833	15.8994	16.246	15.9257	14.9114	16.0564	16.0598	16.0834	15.5065	15.6055	14.6845	14.3686	15.0698	15.5545	15.357
O14618	CCS	Copper chaperone for superoxide dismutase	Undefined	+	2.63634	0.0110558	-0.78875	-3.71446		0.204351	0.911695	-0.109166	-0.497777		1.81786	0.0659297	-0.679584	-2.68237	13.5301	13.3759	14.6616	14.3658	14.2286	14.5017	13.3107	14.0318	15.6032	14.5132	14.5596	13.4034	14.9522	14.8552	14.6691	14.3491	15.5236	14.7194	14.3101	14.7228	14.9179	14.7842	14.8413	14.4635	14.4501	15.3241	14.6304	14.9179
P15531	NME1	Nucleoside diphosphate kinase A	Undefined	+	2.62826	0.0112821	-0.465	-3.70505		0.674144	0.704647	-0.209583	-1.29476		1.04918	0.219063	-0.255416	-1.79604	17.0817	17.1118	16.9954	17.0806	17.1088	17.4429	16.8674	17.1573	17.3934	17.7009	17.23	16.5948	17.3798	17.2384	17.705	16.8636	17.2304	17.7596	17.8909	17.3732	17.2936	17.6613	17.431	17.5581	18.2977	17.4243	17.3772	17.5293
O15305	PMM2	Phosphomannomutase 2	Undefined	+	2.62758	0.0112511	-0.555	-3.70427		0.274258	0.88297	-0.119167	-0.637551		1.3578	0.136954	-0.435833	-2.16725	14.5609	14.1541	14.1047	14.2134	14.326	15.0253	13.8835	14.4827	14.922	15.4307	14.7677	13.4508	14.9585	14.7664	15.0245	14.3733	14.6788	15.0797	14.8962	14.9945	14.7699	15.0005	14.8455	14.8841	15.1461	15.2196	14.4588	14.8512
Q00059	TFAM	Transcription factor A, mitochondrial	Undefined	+	2.62564	0.0112881	0.37375	3.70201		0.0254577	0.987882	-0.00916672	-0.0724198	+	2.28968	0.0339125	0.382917	3.18468	15.22	15.4167	15.6914	15.361	15.633	15.2608	15.5282	15.2772	14.7038	15.1082	15.1462	15.0141	15.1243	14.6606	14.8785	15.6213	15.4821	14.7231	15.2279	14.8148	15.1863	15.0897	14.7523	14.9049	14.9236	15.2305	15.4312	14.8921
Q9HA77	CARS2	Probable cysteine--tRNA ligase, mitochondrial	Undefined	+	2.62061	0.0114093	0.6675	3.69616		0.0711905	0.969547	0.0370835	0.193404	+	2.02137	0.0489216	0.630417	2.90124	16.0026	14.9634	15.7383	15.0997	15.7146	15.7215	15.6491	14.7891	15.3678	13.8036	14.7976	15.6016	14.3211	14.9071	15.0689	15.0589	14.6789	14.8812	15.1368	14.3147	14.9595	14.7137	14.4161	14.483	14.7627	14.9136	15.1993	14.8867
P49418	AMPH	Amphiphysin	Neural	+	2.61582	0.0115126	-1.86589	-3.75117		0.858393	0.664933	-0.667917	-1.54998	+	2.54616	0.0238406	-1.19798	-3.48359	11.6935	11.8161		12.9501	11.2319	11.4215	11.0614	12.0965	13.1442	12.5662	13.1908	12.0716	14.2655	13.6244	12.0303	12.9085	12.2282	14.2152	12.6259	12.5266	13.0971	15.2365	13.2895	14.4352	14.5201	12.1726	11.993	14.2003
O43837	IDH3B	Isocitrate dehydrogenase [NAD] subunit beta, mitochondrial	Undefined	+	2.61386	0.0115146	0.52875	3.68831		0.340223	0.851328	0.144583	0.760413		1.3297	0.142172	0.384167	2.13451	15.5658	15.6466	16.0242	15.8676	15.975	16.1869	15.894	15.4826	15.6115	15.1795	15.824	16.263	14.9565	14.7549	15.5109	15.9738	15.7629	14.8404	15.3413	15.3524	15.2728	14.8818	15.2809	15.2495	15.2358	15.7065	15.8216	14.9572
Q9H9S4	CAB39L	Calcium-binding protein 39-like	Undefined	+	2.61021	0.0115667	-0.87	-3.68407		0.761005	0.69269	0.366667	1.41763	+	4.01173	0.00428571	-1.23667	-4.97817	14.0588	14.0713	13.6583	14.8007	13.4615	13.6809	13.7087	14.3221	15.4099	15.6033	14.7164	14.019	15.695	15.2221	15.2863	14.3047	15.0479	16.0642	15.7718	15.3494	14.0527	15.1653	14.9776	15.3369	14.5536	15.0491	14.2224	15.3637
Q9BYD1	MRPL13	39S ribosomal protein L13, mitochondrial	Undefined	+	2.60836	0.0115519	1.95125	3.68192		0.37744	0.827342	-0.5325	-0.826514	+	3.35771	0.00937634	2.48375	4.29198	17.4277	16.9596	15.9541	17.8242	18.2817	18.4006	17.2453	17.0401	13.7604	13.0016	16.3464	18.3734	16.1873	14.198	14.5404	14.4997	14.3134	15.783	14.1578	13.7286	14.3641	14.7393	14.8968	16.763	17.047	14.0284	17.0124	14.6651
P05026	ATP1B1	Sodium/potassium-transporting ATPase subunit beta-1	Undefined	+	2.59904	0.0118182	-0.89375	-3.67108		0.972229	0.622512	-0.4	-1.69865		1.42991	0.123839	-0.49375	-2.25046	15.9685	16.0646	17.0454	16.0431	16.0823	16.4696	15.7126	16.6693	16.2689	17.3288	16.9338	16.0436	16.4341	16.5029	17.338	15.9855	16.8832	17.1589	17.4065	16.7238	15.9315	17.4549	17.3947	17.5422	17.5165	17.1437	17.2694	16.9558
P78539	SRPX	Sushi repeat-containing protein SRPX	Undefined	+	2.59703	0.0118683	1.7635	3.88781		0.422276	0.814509	-0.789	-0.91821	+	2.52271	0.0249255	2.5525	3.58246	14.2762	12.5531	14.7452	14.0694	14.811	14.724	13.7493	15.3747		9.14975	13.9078	13.1178	13.7186	10.9486		12.3384		11.0925	9.59767				11.8366	13.2008	11.7832	12.873	12.9293
Q96IU4	ABHD14B	Protein ABHD14B	Undefined	+	2.59447	0.0118361	-0.62125	-3.66577		0.985678	0.620139	-0.272917	-1.71584		1.04454	0.220478	-0.348333	-1.79022	14.6969	14.53	14.0171	15.1444	14.6638	15.275	14.261	14.2466	14.5334	15.4929	15.0229	14.3316	15.4407	14.8348	15.3932	14.9526	14.1977	15.0676	15.085	15.0992	15.1195	15.1838	15.2052	15.2562	15.487	15.3977	14.8538	15.2977
Q9NPF4	OSGEP	Probable tRNA N6-adenosine threonylcarbamoyltransferase	Undefined	+	2.59414	0.0118041	-0.795357	-3.72496		0.225138	0.903717	-0.0916666	-0.540507	+	2.53836	0.0241265	-0.703691	-3.4753	12.4246	11.9294	12.2307	12.8201	13.0356		11.7795	12.8435	12.9671	13.707	12.7844	12.3524	13.2476	13.2463	13.3865	12.8986	12.8324	13.295	13.6679	13.305	13.1903	13.1797	13.0931	13.3427	13.8645	12.7172	12.998	13.4849
P10155	RO60	60 kDa SS-A/Ro ribonucleoprotein	Undefined	+	2.59105	0.0118862	-0.69375	-3.6618		0.66741	0.707189	-0.24125	-1.28502		1.36813	0.135215	-0.4525	-2.17923	13.9835	13.225	14.4542	14.2793	14.6003	14.4915	13.9955	14.0798	14.0087	14.823	14.9209	14.032	14.8395	14.5852	15.4001	13.7166	14.5132	14.828	14.7419	14.6711	14.5495	15.2286	14.6597	15.1078	14.4199	15.0698	14.5857	15.0183
Q96NN9	AIFM3	Apoptosis-inducing factor 3	Undefined	+	2.58623	0.0118543	-0.850893	-3.7154		1.34595	0.546338	0.40875	2.15347	+	8.18207	0	-1.25964	-10.5969	12.6619	12.62	12.7952	12.6046	12.2099		12.3953	12.3735	13.8013	13.6644	14.0104	13.2544	14.0926	13.6226	14.0735	13.7678	13.531	13.5157	14.0421	14.0305	12.428	13.5948	14.0618	14.1988	12.995	13.2492	13.1797	13.2934
O75821	EIF3G	Eukaryotic translation initiation factor 3 subunit G	Undefined	+	2.58432	0.0118387	-0.495	-3.65398		0.32669	0.859381	-0.0933332	-0.735833		1.82062	0.0658468	-0.401667	-2.68536	15.1929	15.4301	15.4391	15.0297	16.0073	15.7588	15.3092	15.8066	15.9524	16.0197	15.3216	16.0366	15.8637	15.7214	15.9513	15.3791	15.8722	16.1979	15.9657	16.5062	15.8902	15.9881	15.9967	16.0212	15.7793	16.4068	15.9585	15.8856
P05023	ATP1A1	Sodium/potassium-transporting ATPase subunit alpha-1	Endothelial	+	2.58187	0.0118072	-0.62875	-3.65114		0.263471	0.884376	-0.115833	-0.616682	+	2.26386	0.0351804	-0.512917	-3.1576	19.193	18.7283	19.4771	19.1227	19.2175	18.9998	18.7551	19.2271	19.266	20.2909	19.9321	19.1691	19.6725	19.1017	20.1171	19.0212	19.5968	19.635	19.897	19.5456	18.7261	19.869	19.9061	20.0462	19.8605	19.7863	19.9148	19.6404
P00352	ALDH1A1	Retinal dehydrogenase 1	Undefined	+	2.58081	0.011824	-2.0725	-3.64991		1.3968	0.519802	-0.867083	-2.21239		1.3447	0.139491	-1.20542	-2.15201	13.5654	13.2081	15.2783	14.7535	10.3833	13.3144	14.5097	12.9249	15.9054	14.5496	15.1727	12.2192	14.8331	15.288	14.5287	14.0093	15.419	15.9235	14.127	14.3769	15.5275	16.53	15.6075	15.3482	15.1742	14.9246	16.208	15.1865
Q9UJU6	DBNL	Drebrin-like protein	Undefined	+	2.57843	0.0118884	-0.69375	-3.64714		0.51373	0.776747	-0.125833	-1.05274	+	3.09698	0.0123308	-0.567917	-4.02189	13.0841	13.8536	13.5295	13.2115	12.6572	13.4113	13.6918	13.9196	14.0271	14.1298	13.9379	13.5394	14.0788	13.9449	13.9624	13.9592	13.7242	14.0125	14.2305	14.3007	13.9718	13.8907	13.9809	13.8549	14.8186	14.3897	13.9304	14.0669
Q10713	PMPCA	Mitochondrial-processing peptidase subunit alpha	Undefined	+	2.57394	0.0119841	0.60125	3.64193		1.30782	0.554381	0.359167	2.10889		0.862736	0.290035	0.242083	1.55576	15.3066	15.1681	15.3963	15.6893	15.5506	15.4529	14.8804	14.963	15.1921	14.8305	15.1843	15.9674	15.114	14.8173	14.6422	15.1887	15.365	14.6009	14.8197	14.9878	14.5065	14.2165	14.7538	14.687	14.5368	15.0306	15.4083	14.4516
Q9UIJ7	AK3	GTP:AMP phosphotransferase AK3, mitochondrial	Undefined	+	2.57262	0.0119842	0.47625	3.64038		0.88056	0.658755	0.199167	1.5794		1.19538	0.174719	0.277083	1.97531	17.6791	17.547	18.1583	17.4424	18.0894	18.227	17.8042	17.6017	17.4964	17.3957	17.5844	18.2655	17.3725	17.3101	17.1323	17.7248	17.8598	17.2087	17.5241	17.6307	17.5094	16.9112	17.3129	17.3662	17.1959	17.587	17.4664	17.3753
Q3YEC7	RABL6	Rab-like protein 6	Undefined	+	2.56846	0.012063	-0.75125	-3.63556		0.0369864	0.982494	0.0133332	0.103946	+	3.34444	0.0096	-0.764583	-4.27821	13.5058	14.8677	14.3277	13.7724	14.2131	14.4853	14.1897	15.0597	15.442	15.1209	14.8424	15.271	15.0676	14.343	15.0256	15.0942	14.9615	15.0629	15.2315	15.3703	15.0909	14.8841	15.4887	15.177	14.5471	15.2337	15.0176	15.0005
P19827	ITIH1	Inter-alpha-trypsin inhibitor heavy chain H1	Undefined	+	2.56623	0.0121725	-1.35229	-3.95347		1.12444	0.5976	-1.04792	-1.90377		0.205944	0.766653	-0.304364	-0.50359	12.4171	12.1476				12.4083	12.0093	12.1669	13.3717	13.2676	12.7731		13.3331	13.36	12.1961	11.7158	11.346	13.9203	9.34237	13.2743		13.6108	14.307	14.351	12.4733	13.0047	13.1391	14.2128
O43707	ACTN4	Alpha-actinin-4	Undefined	+	2.56619	0.012125	-0.521249	-3.63292		0.172578	0.924581	-0.0570828	-0.430304	+	2.58663	0.0229617	-0.464166	-3.49411	16.3149	15.9858	16.0348	15.935	16.2705	16.68	16.1862	16.6597	16.9658	16.9813	16.7843	16.6322	17.2578	16.2616	16.8692	16.3266	16.4391	16.6029	16.8933	16.6468	16.9285	16.8811	16.6362	16.7312	17.2185	16.7311	16.2218	16.8774
Q14498	RBM39	RNA-binding protein 39	Undefined	+	2.56472	0.0120778	0.51625	3.63122		0.606137	0.731083	0.135	1.19482		1.86735	0.0611184	0.38125	2.73597	16.2992	16.0328	16.1967	15.8137	16.5474	16.6008	15.9602	15.601	16.0574	15.3772	15.7838	16.2452	15.5826	15.4859	15.6141	15.9557	15.6695	15.8023	15.4203	15.9993	15.7247	15.6784	15.5171	15.3622	15.5111	15.9488	15.7707	15.4097
Q03154	ACY1	Aminoacylase-1	Undefined	+	2.56341	0.0120775	-1.04125	-3.62969		0.716697	0.704818	-0.417917	-1.35557		1.2754	0.154866	-0.623333	-2.07072	14.6737	14.1699	14.7397	14.3137	15.3042	15.3053	13.962	13.9448	16.0387	15.4292	13.7356	14.018	15.7264	15.2901	15.5611	14.9779	14.9674	14.8049	15.5016	16.0214	15.6402	15.476	15.5252	15.5945	15.9426	14.5567	15.304	16.6889
P55060	CSE1L	Exportin-2	Undefined	+	2.56191	0.0120618	0.69125	3.62795		0.209873	0.910747	-0.084583	-0.509232	+	3.19433	0.0117838	0.775833	4.12261	23.3177	22.883	23.2304	22.7913	23.6694	23.8365	23.0359	22.549	22.6809	22.0505	22.5898	23.182	22.521	22.1315	21.8713	22.7532	22.178	22.1702	21.9279	22.6171	22.8598	22.2382	22.3186	22.2318	22.0713	22.9017	22.6851	22.4846
P23284	PPIB	Peptidyl-prolyl cis-trans isomerase B	Undefined	+	2.5616	0.0120154	0.50875	3.62759		0.181993	0.920458	0.0454164	0.450585	+	2.80822	0.0174054	0.463333	3.72347	18.0357	17.8148	17.4778	17.9751	18.2088	17.7177	17.286	17.3664	17.4823	16.9127	17.3995	17.2397	17.1663	17.3851	17.1342	17.1749	17.3595	17.7516	17.2915	16.9982	17.4476	17.2548	17.0069	16.9436	17.5721	17.3235	17.1156	17.1704
Q9UGM6	WARS2	Tryptophan--tRNA ligase, mitochondrial	Undefined	+	2.55878	0.012	0.4875	3.62432		1.53482	0.489143	0.29875	2.36965		0.743443	0.351842	0.18875	1.39318	14.4076	14.3184	14.6376	14.8103	14.9022	14.7843	14.0703	14.304	14.1663	14.5	14.1001	14.7177	14.1114	13.8142	14.0448	14.6251	14.7218	14.2571	14.5125	14.5061	13.8886	13.606	14.1426	14.3459	13.9994	13.96	14.323	14.0553
Q14151	SAFB2	Scaffold attachment factor B2	Undefined	+	2.55629	0.0120305	1.12	3.62143		0.770679	0.691069	0.400833	1.43101	+	2.33411	0.0326465	0.719167	3.2312	15.1518	15.5611	15.2571	14.1129	15.1473	15.4258	15.2972	14.8598	14.3819	14.3837	14.6656	15.3203	14.3913	14.08	14.1341	14.8733	14.4264	13.1727	14.4975	14.2774	14.5667	13.6102	14.2187	14.2513	12.2974	14.3402	14.5845	13.9857
Q00796	SORD	Sorbitol dehydrogenase	Undefined	+	2.53984	0.0124867	-1.31804	-3.6594		3.15542	0.1548	-1.03292	-4.08234		0.444992	0.548301	-0.285119	-0.942923	12.8598	13.384	11.4398	13.9937	12.5215		13.13	12.604	12.971	13.1594	14.0992	12.2824	13.0932	13.4277	13.1895	12.3564	12.7833	13.8228	13.0113	13.3825	14.3222	13.35	14.6458	13.8297	13.8617	13.7201	15.2239	14.3594
Q9UI12	ATP6V1H	V-type proton ATPase subunit H	Undefined	+	2.53969	0.0124394	0.35625	3.60216		1.46886	0.508917	0.191667	2.29495	+	2.29415	0.0338801	0.164584	3.18937	15.8656	15.8445	16.1082	15.8318	16.0217	15.8893	15.7646	15.9123	15.8154	15.6965	15.8333	15.9657	15.7843	15.5388	15.6112	15.7144	15.736	15.7568	15.6345	15.7811	15.6232	15.542	15.5474	15.498	15.0392	15.9369	15.7272	15.457
Q9H078	CLPB	Caseinolytic peptidase B protein homolog	Undefined	+	2.53823	0.0124226	0.82125	3.60047		0.226956	0.902696	0.118333	0.544195	+	2.72002	0.0190192	0.702917	3.63227	14.2411	13.7626	14.9019	14.0581	14.5893	14.6585	14.0735	14.0691	13.5388	13.4148	13.7049	14.4265	13.6863	13.5465	13.5889	13.4989	14.2378	12.9515	13.6665	12.8171	13.7309	13.1046	13.3061	13.5498	13.0205	14.162	14.1514	12.758
P02794	FTH1	Ferritin heavy chain	Undefined	+	2.53265	0.0126015	-1.5475	-3.59399		0.45018	0.807657	-0.413333	-0.950057		1.76628	0.0714597	-1.13417	-2.62619	15.2682	15.7596	14.7337	15.7212	14.0729	16.7913	15.2259	16.2327	16.2539	17.9491	16.077	14.6305	17.6418	16.9289	17.6615	15.7459	15.5638	16.8628	17.4693	16.5268	16.5268	17.3942	17.0844	17.2194	18.3058	15.6838	16.1447	17.829
Q12959	DLG1	Disks large homolog 1	Glial	+	2.53264	0.0125543	0.57375	3.59398		1.90323	0.408676	0.381667	2.77468		0.729246	0.358967	0.192083	1.37328	14.7333	14.6595	14.8247	14.5411	15.126	15.0875	14.5422	14.1151	14.5765	14.3555	14.5463	15.231	14.6138	13.9879	14.3335	14.5357	14.7397	14.383	14.4082	14.4242	13.9507	14.1186	14.0191	14.1182	13.8162	14.5847	14.6187	13.8062
Q7Z406	MYH14	Myosin-14	Undefined	+	2.52964	0.0125672	0.445	3.5905		0.0424313	0.97848	-0.0150002	-0.118583	+	2.58525	0.023	0.46	3.49267	16.9299	16.4182	16.5805	16.6141	17.0103	17.0646	16.3684	16.7377	16.2584	15.8064	15.9681	16.8594	16.4325	16.393	16.1411	16.4516	16.3917	15.8825	16.0148	16.4652	16.6767	16.0262	16.2878	16.0779	16.0388	16.3928	16.4561	16.1881
Q8WVF1	OSCP1	Protein OSCP1	Undefined	+	2.52342	0.012684	-0.61375	-3.58329		0.719937	0.704855	-0.242083	-1.36015		1.09129	0.205903	-0.371667	-1.84839	13.7622	13.7241	14.1777	12.9531	13.6205	13.6721	13.2611	14.1601	13.6322	14.0446	14.9061	14.4008	14.1397	13.7897	14.753	13.8309	14.0397	13.3489	13.7189	13.844	14.333	14.0834	13.9825	14.314	14.034	14.4398	14.3088	14.75
Q16181	SEPTIN7	Septin-7	Glial	+	2.51822	0.0127852	-0.761786	-3.63333		2.06559	0.375321	-0.318333	-2.9483		1.44307	0.121347	-0.443452	-2.27627	13.2093	13.6375	14.0482	13.7832	13.3254		13.6219	14.9423	13.7666	14.2595	14.2922	14.1467	14.2165	14.0488	14.3017	13.9711	14.6495	14.5933	14.6448	13.9758	14.5234	14.6637	14.8011	14.6641	14.4965	14.4503	14.3426	14.5251
P61758	VBP1	Prefoldin subunit 3	Undefined	+	2.51746	0.012738	-1.27914	-3.88429		0.0968418	0.962314	-0.0679764	-0.257181	+	3.02858	0.0128108	-1.21117	-4.10522	11.5583	11.2881	12.005	12.6343				12.4069	13.6707	13.5465	13.122	12.1326	13.4217	12.8464	13.5556	12.1479	13.2395	13.3645	13.3991	13.8205	12.7487	13.6597	13.7171	12.9684	13.7602		12.3506	13.5914
Q9P2J5	LARS1	Leucine--tRNA ligase, cytoplasmic	Undefined	+	2.51707	0.0127206	0.42625	3.57591		0.733816	0.705972	0.14375	1.3797		1.67974	0.0825734	0.282499	2.53118	17.5005	17.0553	17.376	17.0724	17.2062	17.5603	16.9112	17.5853	16.6321	17.0397	17.0628	17.1166	16.6483	16.9393	17.2338	17.4466	17.1202	16.9351	17.0696	16.7785	16.9539	17.0419	16.6395	17.0549	16.5161	17.0821	16.6655	16.9176
P15502	ELN	Elastin	Endothelial	+	2.51478	0.0127033	1.22625	3.57326		0.624716	0.724816	-0.425	-1.22248	+	3.72841	0.00627586	1.65125	4.67891	16.3282	16.001	17.3354	15.8366	16.685	17.3345	15.3605	16.1449	13.9084	15.5104	15.1071	16.0238	15.2387	14.3919	14.9161	15.3413	15.2013	13.745	13.6271	13.7188	15.5493	14.8903	15.2527	14.9724	13.6777	15.6553	15.7219	15.4969
O60831	PRAF2	PRA1 family protein 2	Undefined	+	2.51296	0.0126861	0.741249	3.57115		1.47388	0.505487	0.37625	2.30066		1.35361	0.137781	0.365	2.16238	18.3061	18.0533	18.1296	17.8025	18.6616	18.8075	17.8869	17.5488	17.5211	17.4851	18.2072	18.5114	17.6809	17.7569	17.394	17.8634	17.712	17.6582	17.5704	18.0633	17.3666	17.122	17.4741	17.2192	16.7849	17.867	18.0378	17.3968
P40939	HADHA	Trifunctional enzyme subunit alpha, mitochondrial	Undefined	+	2.51036	0.0127418	0.49875	3.56813		0.198153	0.913554	0.0529164	0.484827	+	2.59582	0.0229043	0.445834	3.50363	18.2024	17.9469	18.5924	18.4437	18.4653	17.9656	18.1414	17.622	18.0779	17.4232	17.8514	17.9087	17.4725	17.6696	17.3653	17.9846	18.0079	17.8206	17.585	17.5515	17.7005	17.5868	17.5131	17.5663	17.6618	17.8987	18.0915	17.366
Q99584	S100A13	Protein S100-A13	Undefined	+	2.50193	0.0129275	-0.7975	-3.55836		0.283252	0.880016	-0.157917	-0.654776		1.7293	0.0760292	-0.639583	-2.58571	14.3235	14.2145	14.6495	15.4997	14.8667	14.7865	14.2316	14.0976	15.6957	15.3079	15.3106	14.5696	16.0815	15.2625	15.0228	14.7477	14.8426	16.2416	15.3216	14.2829	14.972	15.971	15.4387	15.7923	15.536	15.1733	14.6676	15.4976
Q04760	GLO1	Lactoylglutathione lyase	Undefined	+	2.49964	0.0129964	-0.8375	-3.55571		0.192704	0.917606	-0.126667	-0.473359		1.62723	0.0909374	-0.710833	-2.47303	15.8888	15.2699	15.9519	16.3624	15.5309	16.1355	14.8383	15.0768	16.7962	16.9767	15.4319	15.0585	16.8645	16.6235	16.6895	15.4255	16.0588	17.0165	16.757	16.4087	16.2741	16.9044	16.4018	16.6895	16.8848	16.1976	15.7452	16.6699
Q8NFU3	TSTD1	Thiosulfate:glutathione sulfurtransferase	Undefined	+	2.49566	0.0130072	-0.76875	-3.55108		0.0287182	0.985251	-0.0145833	-0.081412	+	2.76602	0.0177286	-0.754167	-3.67985	15.3272	14.6357	14.099	14.7138	14.6328	15.6671	14.4522	14.9655	15.4366	15.7892	15.2394	14.805	16.1063	15.6865	16.0258	15.1487	15.1951	15.5229	15.7161	16.0961	16.0349	15.2758	16.0049	15.5341	15.4993	15.8544	15.4421	15.0232
O75970	MPDZ	Multiple PDZ domain protein	Ependymal	+	2.49256	0.0130466	0.40375	3.5475		0.636068	0.717386	0.13625	1.23925		1.85532	0.0622788	0.2675	2.72297	15.1622	15.2623	15.2533	15.0029	15.4416	14.9796	15.0152	14.8473	14.7042	14.8814	14.7362	15.2858	14.996	14.5831	14.8778	15.1839	14.9109	14.4891	14.7562	14.8222	14.7383	14.7757	14.6624	14.5422	14.2215	15.0452	14.9778	14.7555
P09960	LTA4H	Leukotriene A-4 hydrolase	Undefined	+	2.49054	0.0130857	-0.61875	-3.54514		0.170814	0.92715	0.0933335	0.426477	+	2.27906	0.0343777	-0.712083	-3.17355	14.4881	13.9366	14.1143	14.6029	14.4081	14.8398	14.0181	13.7625	15.0217	15.6631	15.2903	13.6731	15.2202	15.1316	15.3	14.2759	14.6573	15.4069	15.3381	14.822	14.9389	14.8659	14.865	14.8914	15.4453	14.5701	14.3767	15.1517
P00492	HPRT1	Hypoxanthine-guanine phosphoribosyltransferase	Undefined	+	2.48135	0.0132242	-0.945	-3.5345		0.00460074	0.998015	0.00333349	0.0133921	+	2.79254	0.0177447	-0.948333	-3.70727	13.981	13.3608	15.0631	14.6049	14.0426	13.81	13.6727	13.6554	15.1238	15.221	14.5048	13.6251	15.3459	15.5149	15.3373	14.2585	15.1585	15.4938	15.097	14.9738	14.6284	15.6144	14.786	15.3827	15.3828	14.6661	14.0684	15.2104
Q9UJW0	DCTN4	Dynactin subunit 4	Undefined	+	2.47839	0.013305	-0.601071	-3.58536		0.383917	0.822082	-0.128333	-0.837806		1.65551	0.0860103	-0.472738	-2.51827	13.481	12.9497	13.6032	13.2156		13.3245	12.4912	13.631	13.9575	14.1836	13.2975	14.1612	14.155	13.3429	14.0672	13.2178	13.6034	13.2027	13.7861	13.5882	14.0786	13.5541	13.9429	14.0443	13.6756	14.1157	13.7532	13.5832
P19367	HK1	Hexokinase-1	Undefined	+	2.47359	0.0133852	0.7975	3.5255		0.815669	0.688674	0.233333	1.49256		1.92577	0.0558355	0.564166	2.79892	20.1268	19.0611	19.9349	19.6324	20.4972	20.2937	19.6742	18.9688	19.5197	19.0012	19.3542	19.9639	18.9476	19.0311	18.8058	19.5388	19.485	18.9926	18.8498	19.0207	18.9839	18.8655	18.4972	18.7334	18.9898	19.4357	19.4348	18.8604
P02787	TF	Serotransferrin	Glial	+	2.46849	0.0135634	-1.5775	-3.51959		0.135953	0.94837	-0.190834	-0.348893	+	2.13144	0.0414136	-1.38667	-3.0181	15.2446	15.3648	14.7525	15.1964	14.9675	15.5771	13.9285	14.7656	17.2943	17.0645	16.5777	15.802	16.5579	17.8871	14.8188	14.4884	15.3931	18.3413	15.2233	16.8966	14.8811	17.0961	17.3269	17.4706	16.4548	15.0736	16.0237	18.1038
O14964	HGS	Hepatocyte growth factor-regulated tyrosine kinase substrate	Undefined	+	2.46686	0.013586	-3.08	-4.33593		1.03708	0.609587	-0.981111	-1.80995		1.42465	0.124818	-2.09889	-2.43594		9.34555					8.86992			12.4889	9.03179	9.64742	11.0442	11.5387	12.2943		11.4421	11.4201	11.9751		12.5919	10.309	12.5763	12.5046	12.2043	11.8167	13.3341
P21810	BGN	Biglycan	Undefined	+	2.45745	0.0139441	1.12625	3.50679		1.22872	0.564016	-0.614166	-2.01528	+	4.34289	0.00266667	1.74042	5.33313	20.3856	20.1944	20.1948	19.9212	21.01	22.1481	20.6263	20.3491	18.8245	18.0788	19.5657	20.1145	19.6896	19.3676	17.7299	18.5971	19.1184	18.6579	18.4318	18.181	18.6913	19.3955	19.0208	19.4612	20.0661	19.3907	19.2789	20.5122
Q8N8N7	PTGR2	Prostaglandin reductase 2	Undefined	+	2.45278	0.014007	-1.60875	-3.50138		0.24212	0.890356	-0.212386	-0.575282	+	2.7878	0.0176875	-1.39636	-3.73997	12.7855	13.1052	11.7452	12.8157	12.5604	10.2282	11.7059	11.9118	12.874	14.1272	13.7388		13.255	14.0398	14.1652	11.7699	13.3164	13.837	13.8768	13.5586	12.8898	13.3335	14.1701	13.9355	15.6952	13.1808	13.4686	13.07
P30153	PPP2R1A	Serine/threonine-protein phosphatase 2A 65 kDa regulatory subunit A alpha isoform	Undefined	+	2.4496	0.014	-0.69875	-3.49771		0.274552	0.884226	-0.1075	-0.638117		1.98748	0.0506213	-0.59125	-2.86507	15.0711	14.5662	14.9287	14.9835	13.5938	15.0259	14.5492	14.9877	15.1174	15.8543	15.2261	14.5089	15.3474	15.6475	15.5081	14.8139	15.456	15.4464	15.8693	14.8479	15.6502	15.5231	15.5619	15.4554	15.4093	15.5154	14.7838	15.3956
P06753	TPM3	Tropomyosin alpha-3 chain	Endothelial	+	2.44044	0.0142976	0.56375	3.48709		0.22299	0.902755	-0.0658335	-0.536141	+	3.03978	0.012951	0.629583	3.96275	18.0308	17.6285	18.0154	17.7632	18.4067	18.7659	18.382	17.6452	17.7697	17.1959	17.491	17.9683	17.6406	17.0676	17.3074	17.74	17.6484	17.2024	17.0295	17.3451	17.837	17.5355	17.2472	17.1986	17.5989	17.5494	17.5923	17.5677
P13667	PDIA4	Protein disulfide-isomerase A4	Undefined	+	2.43908	0.0142759	0.46375	3.48552		0.228321	0.901457	-0.0641667	-0.546959	+	3.55924	0.008	0.527917	4.5018	16.564	16.0584	16.2265	16.192	16.3896	15.9177	15.8151	15.8354	15.6953	15.1975	15.8308	15.5442	15.5078	15.6177	16.0804	15.4451	15.7746	15.5966	15.6867	15.1914	16.0063	15.8807	15.3819	15.3112	15.93	15.7302	15.609	15.4512
Q9Y6C2	EMILIN1	EMILIN-1	Undefined	+	2.43537	0.014378	1.32625	3.48121		1.87054	0.407896	0.864583	2.73942		1.3009	0.14864	0.461666	2.10077	16.4703	15.9748	16.6345	15.6084	16.3814	17.3897	16.3931	16.4008	16.2448	15.429	16.4372	16.7036	16.5755	15.9058	15.4933	15.8977	15.6973	15.3074	15.9555	15.6552	14.1803	13.561	15.3371	14.8321	15.0873	15.0813	15.9826	16.5655
Q5QNW6	H2BC18	Histone H2B type 2-F	Undefined	+	2.43429	0.0143562	0.6775	3.47996		0.153925	0.937584	-0.0633334	-0.389363	+	3.09368	0.0121471	0.740833	4.01847	22.4368	22.0125	22.3776	21.9569	22.841	22.9915	22.1999	21.6808	21.8088	21.2527	21.7645	22.3538	21.7398	21.2825	21.2322	21.9109	21.3649	21.2927	21.0921	21.7918	22.0402	21.3654	21.5106	21.3859	21.2168	22.0928	21.8508	21.6086
Q96A72	MAGOHB	Protein mago nashi homolog 2	Undefined	+	2.43413	0.0143072	0.5725	3.47978		1.13595	0.599849	0.257083	1.90327		1.34994	0.138768	0.315416	2.15812	14.4929	13.9596	14.4319	14.1094	14.6611	14.7911	14.3857	13.7352	14.3898	13.6859	13.9994	14.4349	14.0487	13.9106	13.6033	13.8376	14.016	14.1434	13.6061	14.3907	13.9011	13.5611	13.615	13.4569	13.746	14.4134	13.7	13.5883
P07237	P4HB	Protein disulfide-isomerase	Undefined	+	2.4319	0.0142857	0.36875	3.47719		0.148019	0.94113	-0.0387503	-0.376176	+	4.41779	0.00237037	0.4075	5.41429	17.2296	17.0152	17.0141	17.2537	17.0649	16.9748	17.1912	16.9464	16.8497	16.3487	16.6647	16.4153	16.633	16.9129	16.7569	16.4884	16.8297	16.7789	16.8823	16.5702	17.0737	16.8411	16.713	16.3391	17.1232	16.5405	16.5656	16.5381
Q9HCC0	MCCC2	Methylcrotonoyl-CoA carboxylase beta chain, mitochondrial	Undefined	+	2.42717	0.0144136	0.505	3.47172		2.37874	0.3152	0.385834	3.27785		0.364096	0.614255	0.119167	0.803058	17.1731	17.1879	17.1421	17.11	17.8058	17.2782	16.7438	16.5783	17.3472	16.4139	16.9227	17.5272	16.9709	16.7843	16.822	17.2813	17.0441	17.156	16.9291	16.9074	16.8419	16.75	16.5913	16.7494	16.2495	16.7077	16.5267	16.5628
P11766	ADH5	Alcohol dehydrogenase class-3	Undefined	+	2.42445	0.0144595	-1.0125	-3.46857		0.176136	0.923713	-0.130833	-0.437999	+	2.10782	0.0429306	-0.881667	-2.99311	14.9267	14.3492	14.4869	15.568	13.8657	15.3731	14.338	14.5022	15.5903	16.3285	15.0432	14.359	16.1933	15.5695	16.0321	14.576	14.9877	16.4004	16.1113	15.5234	15.5186	16.2463	15.0191	15.9439	16.545	15.1915	14.9828	16.0706
P35270	SPR	Sepiapterin reductase	Undefined	+	2.42306	0.0144781	0.57375	3.46696		0.76576	0.68866	0.239167	1.42421		1.564	0.0997321	0.334583	2.40244	15.1078	15.154	14.7439	15.1312	14.9174	15.2254	15.0111	14.5384	14.9386	14.9737	14.315	14.2924	15.0215	14.7048	14.807	14.2955	14.2341	15.0887	14.8345	14.2383	14.5295	14.6095	14.0262	14.1965	15.1489	13.8995	14.1932	14.6258
P07954	FH	Fumarate hydratase, mitochondrial	Undefined	+	2.42043	0.0145235	0.45625	3.46391		1.07178	0.598859	0.21	1.82422		1.30799	0.146931	0.24625	2.10909	18.4317	18.6681	18.3497	18.6807	18.2305	18.6812	18.3634	17.909	18.0459	17.9339	18.1429	18.5031	18.1281	18.4343	18.2802	18.4947	17.6395	18.0292	18.133	18.2648	18.4352	17.6565	17.8333	17.6625	17.8991	18.0066	18.1368	18.0212
Q9BUT1	BDH2	3-hydroxybutyrate dehydrogenase type 2	Undefined	+	2.41952	0.0144883	-0.86875	-3.46286		0.0266954	0.988082	-0.0191667	-0.0758405	+	2.31338	0.0330744	-0.849583	-3.20951	14.6132	14.0818	13.9025	15.2386	13.747	14.8443	13.7976	14.3107	15.0883	15.9986	15.2034	14.2569	15.7864	15.6013	15.6438	14.5146	14.074	15.4119	15.1736	15.2477	15.4142	14.9918	14.7708	15.3885	15.916	14.89	14.5392	15.5743
P05166	PCCB	Propionyl-CoA carboxylase beta chain, mitochondrial	Undefined	+	2.41601	0.0146	0.4025	3.4588		1.22227	0.565562	0.235834	2.00757		0.723311	0.362747	0.166666	1.36492	18.4011	18.2851	18.5674	18.3647	18.6342	18.4457	17.9027	18.0634	18.3344	17.9463	17.8996	18.3591	17.601	17.8499	18.1608	18.2989	18.4356	18.2774	18.2774	18.539	17.9236	17.9057	18.0936	17.962	17.5173	17.8937	18.2908	17.8629
Q9Y2Z0	SUGT1	Protein SGT1 homolog	Undefined	+	2.4125	0.0146977	-0.52375	-3.45473		1.11044	0.592383	-0.342917	-1.87201		0.469135	0.528523	-0.180833	-0.981158	13.7921	13.8805	14.1398	13.5993	13.6388	14.4737	14.2071	13.7526	13.1191	14.5128	14.3414	14.1837	13.9776	14.7042	14.6112	13.9905	13.7707	13.614	14.3825	14.2004	14.24	13.9475	14.6911	14.2739	14.9113	14.6081	14.4969	14.5017
Q86U28	ISCA2	Iron-sulfur cluster assembly 2 homolog, mitochondrial	Undefined	+	2.40564	0.0148742	0.63875	3.44678		1.43269	0.516167	0.387916	2.25364		1.00483	0.234782	0.250833	1.7402	16.631	16.238	16.7501	16.6147	16.4873	16.5723	16.0539	15.9775	16.3296	15.8259	15.9485	16.7162	16.0616	15.9502	15.8465	16.0921	16.7289	16.0489	15.8749	16.5434	15.8086	15.5145	15.6081	15.8893	15.1	16.3991	16.3477	15.5401
P60228	EIF3E	Eukaryotic translation initiation factor 3 subunit E	Undefined	+	2.40205	0.0149571	-0.755417	-3.5547		0.706366	0.706412	-0.227917	-1.34092		1.735	0.0751355	-0.5275	-2.62432	13.3335	12.7593	13.1381		13.26		12.4057	12.3143	13.2384	13.9609	13.5218	13.021	13.6913	13.3495	13.5739	12.6188	13.1541	13.6752	13.8236	13.1302	13.768	13.636	13.5142	13.8114	13.8938	14.111	13.2269	13.0298
Q7Z3U7	MON2	Protein MON2 homolog	Undefined	+	2.39993	0.0149868	-0.741667	-3.55203		0.0655129	0.97225	-0.0308334	-0.178948	+	2.06526	0.0455446	-0.710833	-2.99297	12.5637	12.066		11.3253		12.5956	11.892	12.7095	12.9994	13.3701	12.3195	12.7744	11.9847	13.1765	13.0465	12.7766	12.892	13.0758	12.7609	13.6714	12.9644	13.0101	13.2825	12.9244	12.514	13.0433	13.0397	12.7173
P41440	SLC19A1	Reduced folate transporter	Undefined	+	2.39988	0.0149377	-1.71667	-3.62632		0.728904	0.706944	-0.991667	-1.40828		0.377337	0.605994	-0.725	-0.842067	9.70917	10.4638	10.4627	8.60201		8.8102		11.5562	7.11701	11.3884				11.0513	12.1135				11.4302	10.8468	10.5975		11.4894	11.9869	11.648	11.8936	12.2573	11.665
P47756	CAPZB	F-actin-capping protein subunit beta	Undefined	+	2.39907	0.0149281	-0.40875	-3.43917		0.343277	0.849958	-0.0899998	-0.765919	+	2.0324	0.0482308	-0.31875	-2.913	15.7286	15.6279	15.8233	15.7278	16.2513	16.1305	15.8006	15.8591	16.4115	16.4985	16.4429	15.842	16.478	15.8628	16.3653	15.9791	16.028	16.1991	16.2532	15.8877	16.2409	16.4071	16.0411	16.2587	16.6337	16.2569	15.8255	16.5465
P04424	ASL	Argininosuccinate lyase	Undefined	+	2.38871	0.0152443	-1.68393	-3.4776		1.38775	0.519161	-0.820682	-2.21195		1.24382	0.16296	-0.863247	-2.05076	11.6975	12.2475		11.7834	11.801	11.166	9.15425	11.7312	11.448	12.9548	12.5411		12.2731	12.2846	12.2009	10.4705	12.6409	13.2062	12.6818	11.8579	13.7752	12.8791	12.4809	13.4247	12.6162	12.1427	14.6678	12.4333
P55209	NAP1L1	Nucleosome assembly protein 1-like 1	Undefined	+	2.38398	0.0154156	-0.936785	-3.47191		0.659928	0.709709	-0.285833	-1.27416		1.59958	0.0945964	-0.650952	-2.45524	13.0156	13.4568	14.0362	13.6561	13.0021		12.419	14.1011	13.2457	14.4412	14.0217	13.1381	13.6764	14.3324	14.3882	13.4317	14.5353	14.2423	14.648	14.3256	14.2129	14.5329	14.6137	14.7423	13.7969	14.8646	14.1292	13.6969
O95834	EML2	Echinoderm microtubule-associated protein-like 2	Undefined	+	2.38283	0.0153786	-1.07042	-3.53063		0.52195	0.771056	-0.15125	-1.06571	+	2.35819	0.0316955	-0.919167	-3.3145	11.5717	13.2736	13.7322	13.3049			12.3336	13.5513	14.1136	14.1127	13.636	13.654	14.0485	14.0655	14.4138	13.042	13.9099	13.5577	14.1408	13.839	13.9534	14.2889	14.1056	14.0312	14.245	13.7085	13.7838	14.1131
P69849	NOMO3	Nodal modulator 3	Undefined	+	2.38185	0.015329	0.6	3.41924		0.712648	0.704643	0.200417	1.34984	+	2.10473	0.0429949	0.399583	2.98982	14.5588	14.4747	14.9365	14.6764	14.9577	14.517	14.1649	14.1153	14.1407	14.0609	14.2862	14.7252	13.7264	14.3105	14.1041	13.9913	14.5136	13.9825	14.1643	13.816	14.1159	13.7418	13.7465	13.9487	13.6449	14.456	14.5141	13.4429
Q12849	GRSF1	G-rich sequence factor 1	Undefined	+	2.36798	0.0158071	-1.26643	-3.45272		0.165158	0.932113	-0.14	-0.414143	+	2.13091	0.0413577	-1.12643	-3.03987	13.6454	14.4786	14.6449	14.6916		12.5337	14.2218	14.27	14.8018	14.8214	16.1604	15.9599	13.6467	15.4784	15.6117	15.5283	15.8948	13.8695	15.2064	15.3575	15.5342	14.4985	16.0962	15.6651	14.8573	15.8005	15.8367	14.3782
P52758	RIDA	2-iminobutanoate/2-iminopropanoate deaminase	Undefined	+	2.36654	0.0158333	0.635	3.40151		1.31377	0.557087	0.3325	2.11587		1.00178	0.236071	0.3025	1.73632	16.0539	15.7002	15.8317	16.0941	15.8291	16.4596	16.3831	15.1416	16.0613	15.2901	15.6632	15.5364	15.5346	15.404	15.1205	15.721	15.4226	16.425	15.5286	15.8927	14.9069	15.4569	14.8029	15.3627	15.4433	15.1638	15.7672	15.5037
P60174	TPI1	Triosephosphate isomerase	Undefined	+	2.36538	0.0158211	-1.04375	-3.40018		0.0958411	0.960389	-0.0870835	-0.25453	+	2.09621	0.0435816	-0.956667	-2.9808	16.2746	15.7359	15.5619	16.6162	14.8797	16.1494	15.4696	15.8266	16.333	17.5045	17.536	15.1148	17.1926	17.4799	17.4609	15.8944	16.0874	16.979	17.257	16.4267	16.6674	17.1219	17.057	17.0343	17.6946	15.9006	15.8635	17.5407
Q96QF0	RAB3IP	Rab-3A-interacting protein	Undefined	+	2.36471	0.0157707	-1.70625	-3.66987		0.15544	0.938361	-0.0926137	-0.393099	+	2.77154	0.0177462	-1.61364	-3.9403		12.1624		10.636			10.2724	12.613	12.1282	13.6885		12.6242	13.0067	13.3238	13.6568	12.8587	12.7656	13.3857	13.3899	12.5304	13.72	13.273	12.9812	13.6568	12.4402	13.5234	13.0431	12.375
P04843	RPN1	Dolichyl-diphosphooligosaccharide--protein glycosyltransferase subunit 1	Undefined	+	2.36443	0.0157333	0.755	3.39907		0.590235	0.736821	0.275417	1.17092		1.626	0.0907677	0.479583	2.47166	19.0519	18.7513	19.2967	18.9251	19.1433	19.4132	18.9901	18.4808	18.9111	18.1464	17.668	19.3139	18.134	18.5311	18.0905	18.7798	18.7078	18.557	18.2637	19.216	18.2184	18.2694	18.7324	18.0614	17.598	18.8146	18.912	17.4064
Q03692	COL10A1	Collagen alpha-1(X) chain	Undefined	+	2.36417	0.0157215	0.90125	3.39877		1.02316	0.605804	-1.18525	-1.77567	+	2.25782	0.0351351	2.0865	3.20468	16.1946	16.6752	16.2184	16.8455	17.164	16.0237	16.8664	16.9118	13.6963	13.3209	15.1279	15.6385	14.9402	17.15	13.8164	17.024	13.0607			11.484	15.5353	14.6302	15.5563	15.3951	15.9106	15.8221	16.8482	15.9814
P56385	ATP5ME	ATP synthase subunit e, mitochondrial	Undefined	+	2.36025	0.0158738	0.54	3.39423		0.577076	0.742774	-0.195	-1.15097	+	3.15157	0.0118361	0.735	4.07835	17.4628	17.8917	18.2222	17.5724	18.292	17.9766	17.7207	17.3069	17.2341	16.5938	17.2698	18.0808	16.7531	16.8	16.8418	17.2259	17.4939	16.7849	17.0301	16.7487	17.4626	17.0113	17.0962	17.1827	17.336	17.5503	17.6433	16.836
P10768	ESD	S-formylglutathione hydrolase	Undefined	+	2.36013	0.0158239	-1.17875	-3.3941		0.338283	0.85249	-0.24375	-0.756907	+	2.19479	0.0378384	-0.935	-3.08498	11.9832	12.7226	12.4423	13.5231	12.3099	13.6103	13.5796	13.1821	13.2844	14.2667	13.8495	12.3536	13.3255	14.4759	14.6554	13.7423	13.5539	14.4884	14.5349	13.7047	13.8148	14.6439	13.9032	14.3688	15.439	13.3835	13.0611	14.1664
P49368	CCT3	T-complex protein 1 subunit gamma	Undefined	+	2.35328	0.0161379	-0.45	-3.38617		0.565028	0.755586	-0.164167	-1.13258		1.09397	0.205915	-0.285833	-1.85172	16.607	16.0253	16.4553	16.5891	16.523	17.0514	16.3171	16.2994	17.0398	16.9816	16.4783	16.454	17.2295	16.8443	17.181	15.9236	16.9152	16.7973	16.6985	16.7055	17.0437	16.8274	16.8425	17.0813	17.204	17.2094	16.6614	16.6216
Q9Y5K8	ATP6V1D	V-type proton ATPase subunit D	Undefined	+	2.34897	0.0162	0.57375	3.38118		0.661981	0.708951	0.175417	1.27714		1.67094	0.084007	0.398334	2.52146	15.5536	15.0795	15.5182	15.3033	15.7629	15.948	15.2911	14.7085	15.1433	15.042	15.1473	15.7977	15.0837	14.6755	14.9048	15.1517	14.8654	14.7731	14.6926	14.6895	15.0209	14.866	14.5261	14.5599	14.9183	15.2354	14.985	14.4519
Q8NE86	MCU	Calcium uniporter protein, mitochondrial	Undefined	+	2.34688	0.0162118	0.5925	3.37875		0.94796	0.626339	0.295417	1.66744		1.24024	0.163661	0.297083	2.02901	14.1523	14.0271	14.2666	13.9841	14.3675	14.4369	13.8489	13.7387	14.4271	13.5723	13.8298	14.214	13.4079	14.0034	13.3063	13.883	13.8973	13.527	13.4291	14.1753	13.8952	13.5142	13.2596	13.3437	13.7538	13.7793	13.9068	12.6395
Q9UHQ9	CYB5R1	NADH-cytochrome b5 reductase 1	Undefined	+	2.34379	0.0164099	0.5425	3.37518		1.52249	0.493986	0.296667	2.35574		0.992897	0.238812	0.245834	1.72504	17.526	17.172	17.9821	17.3567	17.3583	17.177	17.2355	16.6985	17.3807	17.0304	17.1038	17.4918	16.5444	17.276	16.7489	17.0482	17.3538	16.903	17.0569	16.8995	16.7749	16.5707	16.8245	16.6525	16.5825	16.9436	17.3532	16.5006
P14618	PKM	Pyruvate kinase PKM	Undefined	+	2.34247	0.0164087	-0.78625	-3.37365		0.252008	0.887756	-0.155416	-0.59424		1.70037	0.0796299	-0.630833	-2.55392	20.2352	19.5456	19.8039	20.3069	20.3632	20.9348	20.1116	20.3951	21.0042	21.6735	20.9241	19.5926	21.3199	20.7892	21.4261	19.9214	20.4043	21.2209	20.9796	20.8793	20.2107	20.8755	20.8697	21.5931	21.5683	21.0629	20.4126	21.4045
P22061	PCMT1	Protein-L-isoaspartate(D-aspartate) O-methyltransferase	Undefined	+	2.3412	0.0163827	-0.59375	-3.37219		0.986881	0.62008	-0.282917	-1.71737		1.28859	0.151513	-0.310833	-2.08628	14.6988	14.4863	15.2265	15.2155	14.8985	15.3732	15.0633	14.7459	15.474	15.5129	15.3155	14.3566	15.4387	15.527	15.4495	15.124	14.9715	15.5527	15.2124	15.3846	15.5325	16.0087	15.3672	15.5608	16.1888	15.2497	14.9745	15.5925
P09972	ALDOC	Fructose-bisphosphate aldolase C	Undefined	+	2.33777	0.0164554	-1.88	-3.36822		0.823287	0.686474	-0.705	-1.50287		1.63306	0.0900884	-1.175	-2.47951	15.5683	14.3633	15.1488	17.4313	14.8135	15.6382	13.7758	14.3206	17.1966	16.4981	17.6644	15.1334	17.0499	16.1108	15.8	15.1275	15.0071	17.836	15.8973	16.3586	16.206	18.324	16.5989	17.3529	18.3066	15.6883	15.7226	17.8953
Q8N474	SFRP1	Secreted frizzled-related protein 1	Epithelial	+	2.33335	0.016589	2.15917	3.46878		1.75471	0.402667	1.1925	2.64659		1.39077	0.130728	0.966667	2.20544	14.3442	15.7692	13.9097	13.7697	14.5002	11.7309	13.8774	15.0813	13.2191	13.9552	13.6679	12.7409	13.391	14.3019	12.0303	13.3069	13.3909	11.4323	13.0669	13.3607	10.8094	11.5016			10.8807	13.3134	12.0357	13.2427
Q9H008	LHPP	Phospholysine phosphohistidine inorganic pyrophosphate phosphatase	Undefined	+	2.33071	0.0166116	-1.21875	-3.36004		0.971686	0.621745	-0.569583	-1.69796		1.41825	0.126137	-0.649166	-2.23708	13.8535	13.3328	14.1236	15.2112	13.6761	14.0551	13.4449	13.6054	15.7808	14.2321	14.9974	13.7299	14.5712	14.3651	14.0398	14.1329	14.6888	15.5135	13.7014	14.991	14.1367	15.4756	15.6388	16.1759	15.691	14.9533	13.6948	15.2762
Q96RQ3	MCCC1	Methylcrotonoyl-CoA carboxylase subunit alpha, mitochondrial	Undefined	+	2.32578	0.0167317	0.36375	3.35434		0.405403	0.819181	0.0979166	0.874839		1.45168	0.119824	0.265834	2.27537	15.3573	15.3086	15.7054	15.7	16.0262	15.5087	15.546	15.4496	15.5306	15.0062	15.2824	15.7797	15.1703	15.0805	15.1481	15.6337	15.6638	15.0271	15.1089	15.3096	15.4311	15.217	15.2277	15.22	14.959	15.1897	15.5177	14.9432
Q96P48	ARAP1	Arf-GAP with Rho-GAP domain, ANK repeat and PH domain-containing protein 1	Undefined	+	2.31681	0.0170213	-0.54625	-3.34396		0.913339	0.646585	-0.375416	-1.62248		0.364339	0.614252	-0.170833	-0.803488	15.6845	15.6305	15.3477	15.1543	15.4504	15.5015	15.7218	15.8995	16.0387	14.8373	15.3168	15.0881	16.4057	15.538	15.5887	15.8148	15.567	16.0393	15.4799	16.893	15.7751	15.7793	16.4278	15.8025	16.3889	16.8159	15.88	15.8739
P22234	PAICS	Multifunctional protein ADE2 [Includes: Phosphoribosylaminoimidazole-succinocarboxamide synthase	Undefined	+	2.31224	0.0171273	-0.99625	-3.33867		0.190673	0.918717	-0.0979167	-0.469066	+	2.32023	0.0327818	-0.898333	-3.21668	13.695	13.5941	12.2637	14.2028	14.298	14.849	13.6202	13.6776	14.7058	15.3801	14.5671	14.2117	14.8745	14.5165	15.2489	13.5889	14.2827	15.1296	14.9841	14.595	14.326	15.1973	14.5744	15.1369	15.1609	14.465	14.352	14.9453
P04003	C4BPA	C4b-binding protein alpha chain	Undefined	+	2.30874	0.0173051	-1.435	-3.33462		2.5499	0.278435	-1.36042	-3.456		0.0686231	0.921127	-0.0745835	-0.186885	12.5604	14.0843	15.0789	14.5674	13.8166	13.655	13.5348	15.2129	16.0169	14.0065	13.7009	14.036	13.9559	14.2734	14.5409	12.3575	14.9601	13.9949	13.4302	14.3793	13.7412	15.8625	16.4834	16.2415	15.4486	15.494	15.7016	15.0348
P35625	TIMP3	Metalloproteinase inhibitor 3	Endothelial	+	2.3081	0.0173012	1.92375	3.33388		0.434984	0.812781	-0.531704	-0.926219	+	4.12267	0.00378947	2.45545	5.17955	14.6002	12.8748	15.2204	14.7556	14.5818	14.3734	14.6391	15.9193		10.5773	13.3496	13.22	11.7965	13.0096	12.349	11.042	13.3322	10.2263	12.6166	12.2803	13.2807	10.5156	13.3607	12.5435	12.4448	13.9514	14.5099	10.9692
P19652	ORM2	Alpha-1-acid glycoprotein 2	Undefined	+	2.30647	0.0173093	-1.419	-3.50373		0.0848307	0.961755	-0.113182	-0.227742		1.29882	0.149156	-1.30582	-2.14205	11.1692	12.6752	11.2118	12.5056				11.8115	15.1842	12.8067	13.4853	11.7334	13.0183	14.1424	12.1718		12.4826	15.3355	11.6322	13.0096	13.1898	14.0542	13.405	12.8634	14.59	12.4015	13.0485	12.8147
Q13618	CUL3	Cullin-3	Undefined	+	2.30292	0.0173772	-1.31429	-3.4308		0.333273	0.853579	0.298452	0.748782	+	2.88573	0.016	-1.61274	-3.84384	10.8658	10.2564	12.6776	11.4693	11.3429		10.6574	10.784	13.8587	12.7972	13.1593	10.1072	13.1032	13.0807	12.8474	12.3963	13.1196	13.2855	12.2861	13.1113	12.3879	11.3316	12.328	12.6902	13.3871		12.8793	12.2521
P22059	OSBP	Oxysterol-binding protein 1	Undefined	+	2.30103	0.0174328	-0.87625	-3.32569		0.267124	0.881077	-0.08875	-0.623776	+	2.50041	0.025845	-0.7875	-3.40458	12.9155	12.8332	11.7391	12.5245	12.1602	12.9542	11.6362	13.721	13.0231	13.8377	12.975	13.5186	13.5621	13.0556	13.6168	13.327	12.7161	13.3299	13.5268	13.6646	13.683	13.073	13.7767	13.6195	13.3939	13.3819	13.0545	13.5225
O43678	NDUFA2	NADH dehydrogenase [ubiquinone] 1 alpha subcomplex subunit 2	Undefined	+	2.29651	0.0175833	0.49375	3.32047		1.02794	0.605995	0.182084	1.76938		1.95078	0.0541203	0.311666	2.82577	18.2365	18.0249	17.9997	18.2143	18.4704	18.2692	17.5848	17.6319	17.9992	17.5901	17.6735	17.8612	17.5301	17.6274	17.761	17.8881	18.1044	17.6077	17.5911	17.6599	17.7778	17.2995	17.4099	17.4494	17.3374	17.9246	17.9586	17.308
Q5JRA6	MIA3	Transport and Golgi organization protein 1 homolog	Undefined	+	2.29074	0.0178398	0.69125	3.31379		1.02783	0.604535	0.34	1.76924		1.49925	0.112227	0.35125	2.32947	14.7159	14.7302	14.6833	14.2916	14.9334	14.9642	14.2325	14.2917	13.8963	13.9463	13.9251	14.9536	14.0319	14.4607	14.2027	14.5958	14.4722	13.8135	14.1769	14.5526	13.7561	13.2464	14.1261	14.1249	13.2257	14.417	14.6426	13.7489
Q9Y2R0	COA3	Cytochrome c oxidase assembly factor 3 homolog, mitochondrial	Undefined	+	2.26776	0.0190769	0.7475	3.28719		0.196426	0.913378	0.105	0.4812	+	2.58396	0.0229198	0.6425	3.49133	15.7317	15.4513	16.0246	16.0214	16.3903	15.5889	15.5508	15.3744	14.8877	14.8468	15.4637	15.8777	14.948	14.7371	15.1529	15.6419	15.697	14.8769	14.6525	14.6774	15.3146	14.1694	15.1525	14.7501	14.503	15.7719	15.5652	14.9168
Q86UE4	MTDH	Protein LYRIC	Undefined	+	2.26719	0.0190442	0.445	3.28653		0.214027	0.906952	0.0779168	0.517799		1.59037	0.0959935	0.367083	2.43196	15.9692	15.8089	15.8276	15.5132	15.9145	16.3043	15.9343	15.4338	15.4205	15.3893	15.4963	16.1901	15.3795	15.5799	15.3821	16.0034	15.1332	14.7864	15.3092	15.5648	15.6667	14.9843	15.4345	15.0809	15.3408	15.6385	15.69	15.2973
Q7Z2W4	ZC3HAV1	Zinc finger CCCH-type antiviral protein 1	Undefined	+	2.26518	0.0191176	0.64	3.28421		0.317625	0.860897	0.15	0.719194		1.45905	0.11883	0.49	2.28378	14.4833	13.8409	14.6505	13.8379	14.4856	14.9916	14.2597	14.0108	13.6683	13.7478	13.8198	15.0662	13.3673	13.4741	13.4474	14.396	14.199	13.3219	13.7559	13.6834	13.9058	13.3682	13.4298	13.5498	13.2977	14.3307	14.0351	13.507
Q08211	DHX9	ATP-dependent RNA helicase A	Undefined	+	2.26381	0.0191437	0.615	3.28263		1.30077	0.54529	0.435833	2.10062		0.521055	0.490324	0.179166	1.0643	17.7163	17.4794	17.7161	17.7277	17.0706	17.5172	17.5672	17.3945	17.5549	16.7558	16.4268	17.6488	17.1831	17.5171	17.3219	17.4379	17.4871	17.2328	17.4108	18.1663	17.4413	16.9127	17.252	16.7213	16.4696	17.3058	17.1519	16.0288
Q8WW59	SPRYD4	SPRY domain-containing protein 4	Undefined	+	2.26256	0.0191462	0.68625	3.28118		1.09808	0.594592	0.327083	1.85678		1.16807	0.183205	0.359166	1.94234	13.4854	13.4366	13.982	14.0783	13.3735	14.1437	13.3555	12.864	13.1045	13.1538	13.3721	14.0033	13.2666	13.0065	12.8454	13.3608	13.0324	13.3777	13.7029	12.5462	12.9622	12.7995	12.6158	13.1688	12.4236	13.2244	13.548	12.4853
Q9HD33	MRPL47	39S ribosomal protein L47, mitochondrial	Undefined	+	2.25837	0.0192653	-1.22911	-3.32138		0.319813	0.859971	0.20625	0.723223	+	3.08671	0.012058	-1.43536	-4.05729	11.9501	13.5868	11.7059	13.0177	12.2522		11.4298	13.4639	14.5671	13.4803	13.204	12.9274	13.8092	13.8568	13.5914	14.037	13.2937	14.7672	14.5487	14.9811	13.9337	12.8998	13.5398	14.6106	13.9015	13.3197	14.2082	13.3233
P13798	APEH	Acylamino-acid-releasing enzyme	Undefined	+	2.25475	0.0193023	-0.99375	-3.27214		0.0193775	0.989779	-0.0166665	-0.0554861	+	2.65497	0.0209132	-0.977083	-3.56493	14.8153	13.7608	15.1587	14.9365	14.6085	15.099	14.2991	13.9579	15.9333	16.1273	15.6397	13.8849	16.0166	15.6036	15.8752	14.8147	15.3759	16.1406	15.7131	15.5798	14.8988	16.4146	15.7282	15.8918	16.1214	15.1954	14.4038	15.9535
O00244	ATOX1	Copper transport protein ATOX1	Undefined	+	2.25434	0.019258	-0.79	-3.27166		1.01905	0.603801	0.434584	1.75818	+	3.80577	0.00596226	-1.22458	-4.76027	13.0519	12.5822	12.6004	13.0271	13.2209	14.1218	12.7831	13.5091	14.3852	15.021	14.2747	13.2665	14.6841	14.6602	14.9267	13.3939	13.6225	14.5918	14.7817	14.4331	14.19	13.0599	14.2234	14.2093	13.74	13.8158	13.5475	14.424
P04080	CSTB	Cystatin-B	Undefined	+	2.24747	0.0195607	-0.51125	-3.26371		0.14444	0.942397	0.0608333	0.368133	+	2.49878	0.0258224	-0.572083	-3.40289	15.3219	14.8843	14.6706	15.2787	14.5396	15.4618	15.0978	15.0411	15.7436	16.3247	15.4927	15.1955	15.6479	15.6636	15.8471	14.988	15.1892	16.0467	15.8876	15.2679	15.3381	15.1189	15.7753	15.9376	15.8778	15.5592	15.5269	15.229
P47895	ALDH1A3	Aldehyde dehydrogenase family 1 member A3	Undefined	+	2.24742	0.0195043	-1.03225	-3.4266		0.0211046	0.990495	-0.0154169	-0.0603185		1.85664	0.0623692	-1.01683	-2.78365	12.9979	12.5328		12.2875			10.9805	12.2156	13.272	13.7428	12.8003	12.6067	13.4072	12.8571	13.3648	12.8234	12.8301	15.0513	12.9994	12.9023	13.6403	13.8074	13.1238	13.1771	13.0065	12.7889	13.002	13.3371
O43181	NDUFS4	NADH dehydrogenase [ubiquinone] iron-sulfur protein 4, mitochondrial	Undefined	+	2.2459	0.0195632	0.38	3.2619		1.18932	0.579215	0.278333	1.96802		0.286027	0.682212	0.101667	0.660059	16.8446	16.8729	16.7274	16.5988	16.5608	16.4666	15.9885	16.5015	16.1707	16.498	15.844	16.8646	16.3449	16.428	16.6013	16.8895	17.09	16.6005	16.3062	15.9862	16.5501	16.1224	16.1947	16.0986	16.1072	15.9823	16.3387	16.1287
Q8N2G8	GHDC	GH3 domain-containing protein	Undefined	+	2.24493	0.0195415	0.5575	3.26078		0.618797	0.727867	0.2025	1.2137		1.49191	0.113017	0.355	2.32114	15.3123	15.1763	15.5933	15.5159	15.7663	15.8285	15.3268	14.9524	15.1211	14.7496	14.6819	15.718	15.0607	14.9952	14.9817	15.1418	14.6462	15.2013	14.8965	15.7606	14.7779	14.845	14.7669	15.0598	14.0779	15.3587	15.1556	14.963
Q9BW30	TPPP3	Tubulin polymerization-promoting protein family member 3	Undefined	+	2.24469	0.01952	-0.74	-3.26049		0.643972	0.714963	-0.301666	-1.25086		1.08437	0.208413	-0.438334	-1.83984	13.9643	13.4916	13.9055	14.8739	14.1131	14.6257	13.8205	14.171	14.5905	14.6832	14.867	14.3508	14.9385	14.8558	14.6761	13.3944	14.2168	15.7248	14.0769	14.3185	15.0733	15.4231	14.4426	14.9943	15.2796	14.2896	14.2536	15.1371
P02452	COL1A1	Collagen alpha-1(I) chain	Undefined	+	2.24444	0.0194644	1.00875	3.2602		1.24743	0.563076	-0.66125	-2.03757	+	3.55642	0.008	1.67	4.49885	23.4684	23.0427	22.6525	23.2061	23.6037	25.1981	23.6403	23.9705	21.5291	21.0288	23.0895	23.4753	22.6862	21.9985	20.6118	21.4387	22.3119	21.9124	21.6884	21.3489	21.8806	22.4201	22.3594	22.343	23.108	22.7147	22.7289	23.1633
P09429	HMGB1	High mobility group protein B1	Undefined	+	2.24187	0.0195568	-0.35625	-3.25723		0.966518	0.620247	-0.22375	-1.69133		0.491371	0.510638	-0.1325	-1.01712	14.1425	14.0717	14.3351	13.9975	13.8401	14.2981	14.3001	14.4905	14.6298	14.3309	13.8585	13.73	14.6154	14.4349	14.2359	14.5393	14.0623	14.7337	14.546	14.0882	14.905	14.4633	14.2964	14.8274	14.55	14.2607	14.5255	14.5025
P04114	APOB	Apolipoprotein B-100	Undefined	+	2.23679	0.019728	-2.25375	-3.25135		1.45655	0.517358	-1.465	-2.28092		0.648613	0.402683	-0.78875	-1.25766	15.2617	17.7566	16.5071	14.6558	15.926	14.05	13.8357	14.516	17.0687	17.0343	14.9504	14.1058	15.9167	15.1678	15.2789	14.8445	16.9945	15.3047	18.3267	18.2714	19.815	17.1712	17.6818	17.5084	19.5097	16.5853	16.4751	15.8036
P51649	ALDH5A1	Succinate-semialdehyde dehydrogenase, mitochondrial	Undefined	+	2.23643	0.0196949	0.68875	3.25094		1.84041	0.383455	0.488333	2.70683		0.688315	0.382178	0.200417	1.31515	18.7445	18.5203	18.7637	18.6002	19.102	18.8883	18.3333	17.9655	18.7509	18.108	18.2846	19.1605	18.3434	18.4842	18.1708	18.4448	18.5221	17.9931	18.1272	18.586	17.7218	17.6611	17.8644	18.1379	17.0524	18.5972	18.4466	17.9244
Q96KP4	CNDP2	Cytosolic non-specific dipeptidase	Undefined	+	2.23262	0.0198648	-0.80875	-3.24653		0.0600774	0.975641	-0.0562497	-0.164967		1.44981	0.119872	-0.7525	-2.27323	15.4545	15.8332	15.7283	16.5281	15.5307	16.7104	16.0779	16.1756	17.5569	17.4868	16.2743	14.8719	17.1212	17.0713	17.2905	15.6893	16.2507	17.7723	17.0641	16.6459	17.0593	17.6596	15.9462	16.9611	17.2639	16.4884	16.4044	16.7348
Q92820	GGH	Gamma-glutamyl hydrolase	Undefined	+	2.23092	0.02	1.09	3.24456		0.269534	0.883721	0.169583	0.62844	+	3.87121	0.00536	0.920417	4.82929	14.9123	14.0967	15.564	15.1824	15.1964	15.4894	14.7056	15.278	14.0774	13.7344	13.8611	14.5803	13.8295	14.212	13.3642	14.5865	14.1916	14.4382	14.4228	14.3067	14.3943	14.0538	15.1586	12.6252	12.9456	13.9542	14.0719	14.5102
O43819	SCO2	Protein SCO2 homolog, mitochondrial	Undefined	+	2.22692	0.020112	0.585	3.23993		0.334399	0.853303	0.154167	0.749872		1.16777	0.182704	0.430833	1.94197	13.6571	13.8958	14.4927	13.7941	14.1276	14.6762	14.4383	13.5746	13.8615	13.5959	13.8827	14.4758	12.5527	13.0955	13.5097	14.2557	13.7817	13.8795	13.7766	13.1378	13.5945	13.1305	13.5454	13.0926	13.5383	13.7415	13.9683	13.37
P42167	TMPO	Lamina-associated polypeptide 2, isoforms beta/gamma	Undefined	+	2.22574	0.0201006	0.645	3.23856		0.273384	0.88248	0.107916	0.635871	+	3.59274	0.00758824	0.537084	4.53679	15.1014	15.0472	15.1909	14.5079	15.1436	15.4148	14.9576	15.1728	14.832	14.548	14.5729	14.8551	14.6805	14.4364	14.321	14.8298	14.3644	13.9481	14.5198	14.4431	15.095	13.5364	14.4591	14.5615	13.8918	14.5924	14.8559	14.3827
P11277	SPTB	Spectrin beta chain, erythrocytic	Undefined	+	2.22132	0.0202897	-1.32375	-3.23345		0.119133	0.950818	0.124583	0.310038	+	2.2521	0.0354627	-1.44833	-3.14525	16.1503	16.1947	18.5107	16.0523	15.9087	15.2	17.0736	16.1417	19.4834	16.8408	17.5554	16.149	17.6865	18.2496	17.1532	18.5864	18.4139	18.3976	16.631	19.0642	16.8261	18.2307	18.4762	17.9182	17.1627	18.1202	17.1482	17.9165
O60762	DPM1	Dolichol-phosphate mannosyltransferase subunit 1	Undefined	+	2.21251	0.0207667	0.5425	3.22325		0.782093	0.698198	0.220833	1.44674		1.47216	0.116431	0.321667	2.2987	15.4248	15.8183	15.1352	15.2867	15.579	15.6803	15.4766	14.8911	15.1391	14.9655	14.921	15.444	14.9218	15.0815	14.7025	15.8816	15.0084	14.9005	14.9249	15.208	15.2335	14.7047	14.9212	14.5387	14.6369	15.1662	15.3967	14.3583
Q9UMY4	SNX12	Sorting nexin-12	Undefined	+	2.21242	0.0207202	-0.6725	-3.22315		0.032122	0.984267	0.0120833	0.0907346	+	2.77898	0.0177938	-0.684583	-3.69325	14.7566	13.8069	13.7614	14.2101	14.3	14.7224	13.1854	13.8968	14.8595	15.154	14.598	14.3733	15.2743	14.9043	14.7085	14.4649	14.3308	15.1014	14.8088	14.6328	14.5445	14.7432	14.8361	14.7414	14.9302	15.014	14.2176	15.0135
P49773	HINT1	Histidine triad nucleotide-binding protein 1	Undefined	+	2.21157	0.0207293	-0.58625	-3.22216		0.0457448	0.977658	-0.0220834	-0.127413		1.91817	0.0563262	-0.564166	-2.79076	15.6428	15.4789	15.5848	15.7615	15.8413	16.6988	15.1472	15.8468	16.2715	16.8873	16.246	15.4723	16.8113	16.3751	16.7057	15.8741	15.7944	16.5337	16.6705	16.1337	16.1735	16.2427	16.2109	16.3274	16.7096	16.1876	16.0754	16.7582
P17174	GOT1	Aspartate aminotransferase, cytoplasmic	Undefined	+	2.20534	0.0209587	-1.235	-3.21495		0.103143	0.958795	-0.0916667	-0.272154	+	2.40561	0.0300364	-1.14333	-3.30587	17.0851	15.9896	16.4543	17.4653	16.3653	17.7551	15.6178	15.7909	18.2896	18.5376	17.5192	16.4333	18.5861	17.5819	17.9548	16.5602	17.1049	18.3055	18.2219	17.4378	16.7936	18.276	17.65	18.3624	18.6401	17.1751	16.9942	18.5308
Q969H8	MYDGF	Myeloid-derived growth factor	Undefined	+	2.20224	0.0210549	0.69625	3.21136		0.749336	0.694872	-0.215417	-1.40141	+	3.85527	0.00572549	0.911667	4.81246	15.0857	14.4475	14.5912	15.0463	14.8173	15.9094	14.6609	14.2521	14.0381	13.7425	14.3333	14.1219	14.2737	13.4991	14.0972	13.6536	14.194	14.1408	13.977	13.2341	14.1554	14.1834	14.4903	13.7864	14.6801	14.0842	14.2198	13.6507
P28072	PSMB6	Proteasome subunit beta type-6	Undefined	+	2.20091	0.0210192	-0.75875	-3.20982		0.325064	0.856941	-0.154584	-0.732858	+	2.324	0.0327895	-0.604167	-3.22062	14.5403	13.7974	14.9276	14.7539	14.9643	15.0081	14.4456	14.341	15.355	15.6762	15.6298	14.5766	15.6708	15.3594	15.4687	14.5577	14.7699	15.4038	14.9636	14.9934	14.5975	15.6962	15.2228	15.7004	16.1993	15.0585	14.8101	15.5591
P39060	COL18A1	Collagen alpha-1(XVIII) chain [Cleaved into: Endostatin; Non-collagenous domain 1	Undefined	+	2.19886	0.0210492	0.907501	3.20744		0.349623	0.846168	0.214167	0.777311	+	2.42062	0.0293382	0.693333	3.32152	17.1895	17.2667	17.51	16.5423	17.4278	17.2955	17.7421	17.3217	16.8518	16.5304	16.9102	17.6284	16.7646	16.866	15.9166	17.0069	16.3986	15.803	16.1667	16.2806	15.9827	15.2142	16.0203	15.9428	17.3846	16.7175	17.1577	16.6316
P13807	GYS1	Glycogen [starch] synthase, muscle	Undefined	+	2.1972	0.0211008	-0.853571	-3.24819		0.625059	0.72589	-0.295833	-1.22299		1.09932	0.205193	-0.557738	-1.86487	13.0683	11.6849		11.8488	12.8343	13.4886	12.6429	12.7874	13.6652	13.8566	12.1453	13.3891	13.1051	13.0199	13.8165	11.9767	12.823	13.1005	13.5387	13.6872	13.0954	13.4998	13.5064	13.4779	13.5938	13.8639	12.8748	13.893
O00571	DDX3X	ATP-dependent RNA helicase DDX3X	Endothelial	+	2.1931	0.0212283	0.345	3.20078		0.238498	0.893275	-0.0524999	-0.567427	+	3.15382	0.0119339	0.3975	4.08068	15.6919	15.3976	16.1183	15.7083	15.7387	15.7287	16.0412	15.9263	15.3793	15.4544	15.7205	15.596	15.0376	15.2513	15.6212	15.5493	15.3616	15.1353	15.3858	15.2705	15.7613	15.3915	15.3533	15.3198	15.4452	15.736	15.4115	15.1834
Q9UMX0	UBQLN1	Ubiquilin-1	Undefined	+	2.19136	0.0212249	-1.32911	-3.24119		0.173707	0.924357	-0.122917	-0.43275	+	2.42748	0.0290627	-1.20619	-3.35737	11.5866	12.9205	13.793	12.6259	11.76		11.5946	13.685	14.4364	14.1518	14.3196	12.1657	13.3494	14.0135	13.8849	13.501	14.1706	13.3695	14.1747	13.7514	13.4139	14.0384	14.4404	14.3663	13.0189	14.4803	14.3198	13.0941
Q9HAB8	PPCS	Phosphopantothenate--cysteine ligase	Undefined	+	2.18899	0.021373	-1.0725	-3.19602		0.730356	0.706293	-0.2875	-1.37484		1.8664	0.0611894	-0.785	-2.73494	13.739	12.6724	13.1082	13.5482	13.5356	14.4092	11.7501	12.5346	13.8644	14.6524	14.0048	12.8845	14.3423	14.0031	14.0905	13.3531	13.947	14.0251	14.2835	13.9389	13.6871	14.1034	14.4054	14.5669	14.749	14.8072	13.8286	13.7221
Q9UBQ0	VPS29	Vacuolar protein sorting-associated protein 29	Undefined	+	2.18453	0.0216065	-0.50875	-3.19085		0.721214	0.704486	-0.203333	-1.36196		0.995254	0.23808	-0.305417	-1.72803	13.5997	13.8356	14.0529	13.7515	14.226	14.7256	14.5328	14.3584	13.9343	14.702	14.1214	13.8361	14.3622	14.8089	15.0199	14.2125	14.5716	14.5289	14.9233	14.2906	14.7868	14.6449	14.4798	14.6297	14.9846	14.5609	14.2767	14.8038
Q8WTS6	SETD7	Histone-lysine N-methyltransferase SETD7	Undefined	+	2.18096	0.0218172	-1.53125	-3.279		0.167363	0.931497	-0.18375	-0.418962		1.51401	0.109051	-1.3475	-2.37125	11.5105	10.8854	9.35381	11.9673	12.5014			10.3816	13.7552	13.0951	13.6835	10.1424	13.0725	12.4034	12.9615	10.6877	12.0095	13.2963	12.5229	11.7398	13.0836	13.1271	12.9857	13.0295	11.7409	12.3331	11.7758	12.9709
O94811	TPPP	Tubulin polymerization-promoting protein	Glial	+	2.16713	0.0225952	-0.8775	-3.1707		0.131675	0.947185	-0.0841666	-0.339103	+	2.57153	0.0229794	-0.793334	-3.47844	13.9819	12.7755	13.486	14.2001	13.6749	13.8286	12.9404	13.2898	14.1001	14.3703	14.0389	13.3074	13.9498	14.8981	14.5776	13.9542	14.4332	15.2397	14.3165	14.6019	14.8058	15.1796	13.9351	14.8384	14.026	13.6935	13.7491	14.9595
Q9HCJ6	VAT1L	Synaptic vesicle membrane protein VAT-1 homolog-like	Undefined	+	2.1668	0.0225348	-0.66	-3.17032		1.01937	0.605008	0.360833	1.75858	+	4.13015	0.00378378	-1.02083	-5.10439	17.433	17.3288	16.7337	16.7781	16.9706	17.5194	16.6253	16.4535	18.2845	18.6532	17.8305	17.4899	18.231	17.8427	18.1547	17.0453	17.761	18.2297	18.6408	17.8557	16.9953	17.6342	17.8447	17.7592	17.755	17.4474	17.2528	18.4447
O60503	ADCY9	Adenylate cyclase type 9	Undefined	+	2.1664	0.0224853	-1.60333	-3.26092		0.716499	0.704024	-0.313333	-1.35529	+	2.03038	0.0482974	-1.29	-2.95441	12.1692	11.3664	8.88005	12.0006			9.88892	11.7305	11.65	12.3412	12.5285	12.8127	10.8053	12.5146	12.6055	12.8292	12.3171	12.2618	12.3634	12.525	12.4352	12.0794	12.8187	12.709	12.305	13.4432	12.6607	12.4214
P13804	ETFA	Electron transfer flavoprotein subunit alpha, mitochondrial	Undefined	+	2.16563	0.0224574	0.62625	3.16897		1.87001	0.403282	0.409584	2.73884		0.741073	0.352712	0.216666	1.38987	17.8942	18.3759	16.9833	17.6681	17.4537	17.5242	17.7078	17.3557	17.6933	17.0861	17.0295	17.3662	17.6778	17.5405	17.5783	17.4362	16.9389	17.773	17.6004	17.1075	17.7771	16.8557	16.7758	16.7365	16.9626	16.6067	16.9048	17.3151
Q9Y2A7	NCKAP1	Nck-associated protein 1	Endothelial	+	2.16556	0.0223979	-0.33	-3.16888		0.050968	0.976316	-0.0208333	-0.141217		1.3311	0.142301	-0.309167	-2.13615	13.0824	13.0998	13.0758	12.8571	12.9544	12.7931	12.5527	13.0939	13.1821	13.5766	13.1123	13.5208	12.4833	12.6933	13.3287	13.4589	12.9897	13.3637	13.5577	13.7001	13.1887	13.1683	13.2389	13.4207	12.8452	13.3342	13.3269	13.6113
Q13492	PICALM	Phosphatidylinositol-binding clathrin assembly protein	Undefined	+	2.164	0.0224233	-0.6575	-3.16708		1.20877	0.565668	-0.355417	-1.9914		1.24103	0.163559	-0.302083	-2.02995	15.0131	15.08	15.9201	15.5119	15.208	14.8267	15.3374	15.2295	15.1783	15.6862	16.0787	15.6879	14.9099	15.4002	15.3999	15.8023	15.8483	15.5237	15.4981	15.7988	15.2953	15.8239	16.4381	15.7776	15.5504	16.5704	16.3972	15.5286
Q8WVC6	DCAKD	Dephospho-CoA kinase domain-containing protein	Undefined	+	2.16271	0.022438	-1.27946	-3.20693		0.241202	0.891163	-0.129583	-0.572826	+	2.64996	0.0208869	-1.14988	-3.59378	11.7509	13.4312	14.2458	12.8289	12.2		13.4697	14.2226	13.6716	14.5607	14.8847	13.9508	13.7362	14.1758	13.9761	14.6082	14.9192	13.9675	14.6887	14.6185	14.686	14.4705	14.6937	14.6711	13.6342	14.7863	15.0905	13.516
Q9Y2B0	CNPY2	Protein canopy homolog 2	Undefined	+	2.15501	0.0228421	0.46	3.15667		0.0462165	0.978301	0.0179167	0.128665	+	3.4729	0.00869136	0.442083	4.41177	16.0947	15.8345	16.0638	15.7973	15.8372	16.1578	16.2033	15.8476	15.3793	15.1585	15.4715	15.5095	15.289	15.937	15.6035	15.4828	15.8066	15.2531	15.8172	15.729	16.0004	15.414	15.6518	15.3404	15.5484	15.9858	15.3731	14.8371
Q13011	ECH1	Delta(3,5)-Delta(2,4)-dienoyl-CoA isomerase, mitochondrial	Undefined	+	2.15079	0.0229711	0.4725	3.15178		1.09165	0.598309	0.27875	1.84884		0.557033	0.465481	0.19375	1.1203	18.0884	18.1627	18.4318	18.6636	18.1915	17.4319	18.0097	17.8766	18.3028	17.3029	18.0858	17.4843	17.3535	18.2026	18.0354	17.8546	18.474	18.0717	17.6268	18.1697	17.4686	17.4011	17.6917	17.3796	17.6391	17.9865	17.8368	17.6594
P0DME0	SETSIP	Protein SETSIP	Undefined	+	2.15068	0.022911	-0.7225	-3.15165		0.515685	0.777069	-0.19375	-1.05583		1.94483	0.0542958	-0.52875	-2.81939	15.504	15.4476	15.6151	15.8931	15.8306	16.3529	14.8071	16.0957	16.3618	16.5288	16.404	15.9838	16.6935	15.9748	16.1236	15.8166	15.6335	16.6883	16.6108	15.8679	16.3303	16.9458	16.5576	16.7667	16.394	15.9778	15.6001	16.7541
Q7Z4H3	HDDC2	5'-deoxynucleotidase HDDC2	Undefined	+	2.14468	0.0231958	-1.08571	-3.18536		0.20917	0.911181	0.153334	0.507777	+	3.16015	0.0119	-1.23905	-4.13547	14.5026	13.6364	14.6437	15.0357		14.5856	13.4465	13.7063	16.0344	16.1127	15.5184	14.2583	15.7062	15.2411	15.6486	14.3759	15.1096	16.266	15.9145	15.3726	14.4848	15.2796	16.3806	15.9235	15.2758	14.6707	14.6186	15.8542
P17540	CKMT2	Creatine kinase S-type, mitochondrial	Undefined	+	2.14331	0.0232187	-1.10875	-3.14311		0.189719	0.918061	-0.11125	-0.467044	+	2.25985	0.0353091	-0.9975	-3.15339	14.031	15.9689	14.8036	16.2511	16.0035	14.2529	14.4907	15.5067	15.1529	15.595	15.6509	17.1424	16.0653	16.4937	15.782	16.6382	16.4934	16.4896	16.1522	16.2823	16.2112	15.6903	16.2052	16.8434	16.1598	17.0296	15.6814	16.3505
Q99832	CCT7	T-complex protein 1 subunit eta	Undefined	+	2.1413	0.0232623	-0.525	-3.14078		0.68979	0.705162	-0.256667	-1.31727		0.858759	0.291153	-0.268333	-1.55047	15.329	15.3836	14.7349	15.4519	15.3274	15.5783	15.3075	15.3512	15.9159	16.0646	15.3556	14.876	16.1835	15.393	15.9036	15.1061	15.4233	15.9346	15.7829	14.9767	16.0523	15.9368	15.7233	15.928	16.4983	15.3232	15.2646	15.9353
P51572	BCAP31	B-cell receptor-associated protein 31	Undefined	+	2.14083	0.0232228	0.4675	3.14025		0.980868	0.620354	-0.2675	-1.7097	+	3.7004	0.00677966	0.735	4.64952	15.3873	16.0005	16.3743	15.7707	15.7899	16.0579	16.2304	15.9909	14.4528	15.1898	15.341	15.0161	14.9299	15.8475	15.4219	15.5741	15.5089	15.1766	15.271	14.8485	15.7453	15.1863	15.5986	15.2126	15.9484	15.584	15.4486	15.1255
Q9Y4W6	AFG3L2	AFG3-like protein 2	Undefined	+	2.14054	0.0231628	0.62875	3.13991		1.04576	0.611492	0.308333	1.79176		1.22107	0.167844	0.320416	2.00614	17.4538	17.5628	17.6801	17.5242	17.8348	17.9555	17.1865	16.796	17.2807	16.6871	17.4014	17.7949	17.1008	16.6574	17.0629	17.3611	17.2716	17.0897	16.8689	17.5731	16.683	16.4571	16.9393	17.0432	16.3171	17.5554	17.3424	16.6224
Q86X76	NIT1	Deaminated glutathione amidase	Undefined	+	2.13974	0.0231649	-0.59625	-3.13898		0.960774	0.620112	-0.234583	-1.68395		1.64026	0.0887167	-0.361667	-2.4875	14.2483	13.7549	14.9501	13.9705	14.5368	14.142	13.821	14.2419	14.729	14.7617	14.7304	14.2547	14.275	14.006	14.6967	14.6146	14.8678	14.4997	14.7219	14.6788	14.197	14.9082	14.8009	14.8014	14.4319	15.0966	15.382	14.8114
P24539	ATP5PB	ATP synthase F(0) complex subunit B1, mitochondrial	Undefined	+	2.13911	0.0231568	0.28875	3.13825		0.237066	0.893471	-0.0629166	-0.564562	+	2.57482	0.0230871	0.351667	3.48185	17.1185	17.038	17.1127	17.0868	17.1441	17.0534	16.9892	16.7047	17.0722	16.2627	16.7286	16.9209	16.4292	16.8729	16.7363	16.9545	16.751	16.3593	16.638	16.419	16.9182	16.5693	16.6777	16.5971	17.0924	16.8092	16.8541	16.4085
Q9UBP9	GULP1	PTB domain-containing engulfment adapter protein 1	Undefined	+	2.13799	0.0231385	-0.475357	-3.17736		1.0023	0.615323	-0.155833	-1.73698		1.85065	0.0627445	-0.319524	-2.735	14.1078	13.8491	14.2975	13.8231	13.9863		13.2006	13.8658	14.1418	14.0114	14.0901	14.0897	13.9566	14.3807	14.1171	14.3781	14.3983	14.1216	14.4795	14.1901	14.22	14.3731	14.4712	14.439	14.454	14.5219	14.5199	13.8282
P00441	SOD1	Superoxide dismutase [Cu-Zn]	Undefined	+	2.13604	0.0232225	-1.1425	-3.13469		0.0434304	0.977514	0.0391665	0.121251	+	2.55175	0.0237419	-1.18167	-3.45791	16.3128	15.6394	15.9157	17.0834	15.2334	16.9301	14.8262	15.7954	17.3274	17.9463	17.0152	15.7506	17.6429	17.431	17.5179	15.8206	16.6399	17.8337	17.6279	17.2258	16.3708	17.4282	17.0681	17.5508	17.7622	16.3541	16.3602	17.986
Q9BXN1	ASPN	Asporin	Undefined	+	2.13576	0.0231837	1.02125	3.13437		0.128603	0.944788	0.142083	0.332033		1.19788	0.174693	0.879167	1.97832	13.2583	14.2317	13.2432	13.5095	14.472	15.392	13.8857	13.8927	12.6704	12.3237	12.7737	13.2341	12.694	13.7362	14.1708	12.1751	13.8703	11.1143	13.0922	15.4284	12.8959	13.4734	13.0006	13.0359	13.5971	13.0068	13.0171	11.6729
Q969Q0	RPL36AL	60S ribosomal protein L36a-like	Undefined	+	2.12909	0.0234707	-1.28375	-3.12664		0.526507	0.766934	-0.300417	-1.07287		1.71301	0.0780216	-0.983333	-2.56782	11.8277	13.3144	13.0897	12.409	10.784	10.8884	13.2949	13.0155	11.7182	13.3268	14.1949	13.3929	12.7336	13.7819	13.9427	13.8691	13.1645	12.7069	13.4739	13.4442	14.1851	12.5669	13.8174	13.5423	13.7878	13.8925	13.8512	13.2356
Q9HBG4	ATP6V0A4	V-type proton ATPase 116 kDa subunit a isoform 4	Undefined	+	2.12859	0.0234721	2.06875	3.12606		1.96814	0.402903	1.38875	2.84437		1.33927	0.141115	0.68	2.14568	13.9815	13.3906	14.3657	14.3926	11.7359	14.4744	14.619	14.1649	12.6762	12.6486	13.3097	14.0744	13.7376	12.8158	13.2984	13.0129	13.2715	13.7731	12.7349	13.1717	10.2219	13.5529	10.8156	12.9989	10.0276	10.275	13.1033	13.5716
Q14980	NUMA1	Nuclear mitotic apparatus protein 1	Undefined	+	2.12778	0.0234633	0.45125	3.12512		0.185524	0.920948	0.0558333	0.458129	+	3.17533	0.0122478	0.395417	4.10294	15.8839	15.5575	15.6077	15.5806	15.9219	15.9713	15.3368	15.549	15.4127	14.9888	14.9312	15.5573	15.3341	15.4179	15.1744	15.2317	15.3763	15.1537	15.2234	15.5753	15.8644	15.1612	15.0145	15.2059	14.7661	15.5763	15.1671	15.036
Q9BRA2	TXNDC17	Thioredoxin domain-containing protein 17	Undefined	+	2.12307	0.0237172	-0.55	-3.11966		0.0992472	0.961439	0.0666669	0.262777		1.40343	0.128561	-0.616667	-2.22003	15.7793	15.5265	14.4791	15.4591	15.4864	15.9595	15.5036	15.8045	16.3099	16.5977	16.3482	14.1614	16.4139	16.2815	16.3545	15.3788	16.1882	16.5945	16.4125	16.3729	15.6134	16.1884	16.2282	16.203	16.0807	16.066	15.862	16.1623
O95571	ETHE1	Persulfide dioxygenase ETHE1, mitochondrial	Undefined	+	2.11963	0.0238992	0.5725	3.11568		1.31111	0.552612	0.343334	2.11276		0.719346	0.364003	0.229167	1.35932	15.5478	15.393	15.274	15.6271	15.7247	15.6105	15.3192	14.5139	15.4744	15.0475	15.0902	15.8543	15.1057	15.2666	14.956	14.314	15.3104	15.0889	14.9956	15.2418	15.0509	14.4431	14.8324	14.6623	14.4032	15.0742	15.4043	14.5651
P50454	SERPINH1	Serpin H1	Endothelial	+	2.11871	0.0238995	-0.44	-3.11461		0.562266	0.756358	-0.118334	-1.12835		1.87117	0.060961	-0.321666	-2.74011	15.1013	14.9314	15.1305	14.8507	14.8016	14.426	14.4984	15.3443	15.2058	14.8668	15.2824	14.9492	15.0931	15.2602	15.0759	15.0718	15.4259	15.1792	15.4402	15.624	15.1387	15.4324	15.6508	15.3147	15.0018	15.6824	15.2995	15.0925
P12955	PEPD	Xaa-Pro dipeptidase	Undefined	+	2.11832	0.0238496	-1.04875	-3.11415		0.0575973	0.975926	0.04375	0.158541	+	2.25522	0.0352814	-1.0925	-3.14853	14.3662	12.2689	13.32	14.314	13.7975	14.0058	12.3773	12.7184	15.2242	14.7966	14.8634	12.6116	14.7771	14.4689	14.4607	13.7865	14.6885	15.0942	14.676	14.4288	14.1233	14.5964	14.8268	14.9556	14.3076	14.1886	13.7371	14.8205
Q13439	GOLGA4	Golgin subfamily A member 4	Undefined	+	2.11136	0.02423	0.515	3.1061		0.348548	0.846396	0.110417	0.775386		1.91284	0.0568889	0.404583	2.78503	14.1457	14.6556	14.4601	13.685	14.5479	13.955	13.971	14.072	13.4683	13.8019	13.9307	14.0215	13.8577	13.6611	13.9135	14.2055	13.7479	13.6689	14.0465	13.0495	13.758	13.5412	13.6613	13.7714	13.7478	14.1551	13.7305	12.9982
P40926	MDH2	Malate dehydrogenase, mitochondrial	Undefined	+	2.10972	0.0242394	0.56375	3.10419		1.10557	0.593506	0.31375	1.86602		1.09841	0.205026	0.25	1.85719	19.9858	20.3924	20.3222	20.5268	20.5138	19.9269	19.908	20.4191	19.6442	19.9538	20.0013	20.1627	19.3695	20.0474	20.0916	19.6892	20.5036	20.1772	20.3729	20.0008	19.7339	18.9815	20.1503	20.0028	19.0817	19.9223	20.0271	19.6003
Q15147	PLCB4	1-phosphatidylinositol 4,5-bisphosphate phosphodiesterase beta-4	Undefined	+	2.1024	0.0245771	-1.35411	-3.13479		0.867729	0.662865	0.46125	1.5624	+	3.58255	0.0076	-1.81536	-4.58832	12.2474	13.4128	13.5479	11.7979	11.689		10.6055	12.9083	13.841	14.3673	14.0158	14.1724	13.728	14.001	14.6797	12.3894	13.9695	14.9003	14.6078	14.9061	14.3007	12.6583	13.3601	14.2334	13.4908	14.3522	13.6049	13.3825
P14314	PRKCSH	Glucosidase 2 subunit beta	Undefined	+	2.10176	0.0245459	0.805	3.09497		0.349992	0.846078	-0.184167	-0.777971	+	3.39178	0.00898876	0.989167	4.32738	16.0008	15.7295	16.0344	15.8242	16.5128	17.2741	16.1266	15.9691	15.221	14.7885	15.4296	15.7449	15.2545	16.2942	15.3534	14.7351	15.0385	15.0856	15.0714	14.3123	15.767	14.9292	14.6569	14.8804	16.3266	15.4972	15.4671	15.483
P49247	RPIA	Ribose-5-phosphate isomerase	Undefined	+	2.09431	0.0250396	0.81375	3.08632		0.257754	0.88428	0.15625	0.605523		1.6618	0.085	0.6575	2.51136	12.939	12.4327	14.2447	13.3157	13.4071	13.4285	12.8134	13.0437	13.3003	11.7407	12.1636	11.2505	12.7708	12.5958	12.5061	12.5377	13.2121	12.6044	13.0879	12.7746	12.4052	12.5529	12.3569	11.4709	11.9524	12.6353	13.2436	12.4884
Q13642	FHL1	Four and a half LIM domains protein 1	Undefined	+	2.09279	0.025037	-0.986429	-3.1233		0.694997	0.704308	-0.4575	-1.32472		0.816554	0.311614	-0.528929	-1.49765	11.4968	12.4319	12.8639	13.38		12.6215	12.6922	12.7839	13.1037	13.1453	14.0506	13.5924	12.4335	13.4477	13.858	11.1534	13.2118	13.5316	13.8163	12.3066	13.8703	14.8531	13.4522	12.863	13.8965	12.8709	13.3592	13.6039
Q14697	GANAB	Neutral alpha-glucosidase AB	Undefined	+	2.09246	0.0249951	0.52	3.08418		0.921401	0.646958	0.200833	1.633		1.21168	0.170518	0.319167	1.99489	18.4122	17.6855	18.3586	17.7621	18.4707	18.5142	17.7396	17.4831	17.767	17.2533	17.7982	18.3116	17.6649	17.4624	17.7043	17.9767	17.9643	17.4302	17.5066	17.9653	17.6555	17.6311	17.3787	17.7127	17.1886	17.3783	17.8688	17.4357
P09467	FBP1	Fructose-1,6-bisphosphatase 1	Undefined	+	2.08754	0.0252776	-1.5525	-3.07847		0.254192	0.886945	0.226667	0.598536	+	2.75899	0.01792	-1.77917	-3.67258	13.7056	13.1173	10.0965	13.5651	11.238	12.9765	12.186	13.1314	14.4622	15.0082	13.9208	12.5729	15.1639	14.2885	14.395	12.7411	13.6515	15.3904	14.9319	14.8962	14.189	14.2086	13.2035	13.671	14.6678	13.0875	14.9062	14.5216
P33176	KIF5B	Kinesin-1 heavy chain	Undefined	+	2.08625	0.0252549	-0.3575	-3.07697		0.463755	0.804952	-0.0824999	-0.972372		1.83899	0.0637063	-0.275	-2.70528	15.1141	15.3225	15.0752	14.8471	15.2762	14.7402	15.0274	15.5941	15.4504	15.6114	15.4396	15.0445	15.3833	15.1557	15.4693	15.5523	15.5924	15.1933	15.5845	15.3357	15.6898	15.3768	15.3847	15.6195	15.402	15.7847	15.3316	15.2825
Q9HBL7	PLGRKT	Plasminogen receptor	Undefined	+	2.08587	0.0252323	0.8225	3.07653		3.10729	0.144667	0.619167	4.03256		0.38776	0.596388	0.203333	0.844477	15.4513	15.3712	14.9863	14.9606	15.7297	16.225	14.3541	14.0672	15.601	14.4161	14.7906	14.988	14.9133	15.3154	14.5828	15.4457	14.8859	15.0957	14.6816	14.5431	14.6816	13.9891	14.5935	13.936	14.3698	14.5194	14.2737	14.2017
P11217	PYGM	Glycogen phosphorylase, muscle form	Undefined	+	2.08282	0.0253854	-1.31875	-3.073		0.139847	0.948352	-0.120417	-0.357749	+	2.58099	0.0230084	-1.19833	-3.48825	12.0015	11.9445	12.1074	12.9694	13.7016	14.071	12.0436	11.8928	13.4543	13.2324	13.5879	12.8963	14.1202	13.1199	13.3034	13.8672	14.2286	15.1517	13.8641	14.6396	13.4186	14.4203	12.8639	14.7955	13.2006	15.2588	13.4301	13.8821
O75521	ECI2	Enoyl-CoA delta isomerase 2, mitochondrial	Undefined	+	2.08237	0.0253625	0.43125	3.07247		2.5535	0.288727	0.422083	3.45973		0.0259246	0.97176	0.00916676	0.0737113	15.5565	15.5177	14.9872	15.4294	15.7412	15.1102	15.4306	14.9578	15.4271	14.7747	15.1131	15.4599	15.5179	15.4079	15.2932	15.3784	15.4067	15.826	15.3222	15.0726	15.2664	14.8686	14.4874	14.8259	14.992	14.8091	14.7155	15.3079
O15075	DCLK1	Serine/threonine-protein kinase DCLK1	Undefined	+	2.08163	0.0253592	-1.255	-3.07162		0.579703	0.742676	-0.51875	-1.15497		1.08876	0.206993	-0.73625	-1.84528	11.6015	12.2579	12.2214	13.5408	11.9609	12.3689	11.6678	11.6258	13.7667	12.4079	14.128	12.0393	12.6072	12.3225	11.6835	12.3534	12.3018	14.9799	12.4613	13.6627	12.6555	14.6492	13.429	13.9028	14.2664	12.8176	11.7132	13.8502
O15371	EIF3D	Eukaryotic translation initiation factor 3 subunit D	Undefined	+	2.07584	0.025753	-0.54	-3.0649		0.235709	0.895242	-0.0879167	-0.561842	+	3.28136	0.0102745	-0.452083	-4.21277	13.8047	13.7749	13.5455	13.1987	13.7416	13.5026	13.3987	13.4278	13.9992	14.3199	14.0653	13.7904	14.2952	14.0352	14.0551	13.5323	13.6501	14.1798	14.2127	13.8594	14.5831	14.4768	13.7469	14.1403	14.6505	13.7861	13.391	13.9293
Q9BSH5	HDHD3	Haloacid dehalogenase-like hydrolase domain-containing protein 3	Undefined	+	2.07107	0.026	0.64875	3.05937		0.813371	0.68856	0.29125	1.48944		1.26537	0.156674	0.3575	2.05885	14.3621	13.9693	14.6209	14.0888	14.2771	14.0354	13.3824	14.0844	14.0099	13.5173	13.8761	14.3369	13.0649	13.8184	13.2482	14.1657	14.0819	13.314	13.7585	13.737	13.6111	13.0541	12.9978	13.2623	13.1827	14.0464	14.2785	13.1989
P51674	GPM6A	Neuronal membrane glycoprotein M6-a	Undefined	+	2.06577	0.0262361	-0.6575	-3.05322		0.0229902	0.989267	-0.0149999	-0.0655738	+	2.08817	0.0441114	-0.6425	-2.97227	14.6696	14.6921	14.8548	14.754	15.515	15.172	14.4959	14.2643	15.674	16.0299	14.938	14.6668	15.9255	15.4198	15.7582	14.6126	15.7413	16.029	15.574	14.9418	14.871	15.7367	15.2351	15.6519	16.3705	15.1682	15.1249	15.5004
P09651	HNRNPA1	Heterogeneous nuclear ribonucleoprotein A1	Undefined	+	2.06194	0.0264519	0.3075	3.04878		1.89037	0.416944	0.384583	2.76082		0.242636	0.73177	-0.0770832	-0.575683	16.9984	16.7864	17.2343	16.7396	17.0395	17.02	17.233	16.961	17.7246	16.9351	16.9914	17.5194	16.536	17.1031	16.9822	17.0473	17.2571	16.7294	16.7125	17.3988	17.1271	16.6059	16.6536	16.5454	16.6817	16.6179	16.8973	16.408
Q9BXJ0	C1QTNF5	Complement C1q tumor necrosis factor-related protein 5	Undefined	+	2.05978	0.0265612	1.44625	3.04627		0.377051	0.827394	-0.413333	-0.825834	+	2.93524	0.0148354	1.85958	3.85473	18.7675	17.9466	17.6802	18.7494	18.5166	18.5027	17.8237	20.4967	15.5224	15.9778	17.984	18.2748	18.3249	17.369	14.9417	16.2309	17.1602	17.1164	15.8686	15.6646	16.9598	16.225	16.4034	17.1798	17.2619	17.8507	19.0763	15.9642
P33527	ABCC1	Multidrug resistance-associated protein 1	Undefined	+	2.05799	0.0266029	0.85375	3.04419		0.980955	0.621833	0.386667	1.70981	+	2.01012	0.04976	0.467083	2.88924	15.0992	14.9719	15.0956	14.8272	15.4713	16.0136	14.7926	15.0437	14.5875	14.3786	14.7288	15.2688	14.3546	14.5204	14.8317	14.8649	14.8498	14.3972	14.3649	15.2162	14.3561	13.8839	14.4801	14.4401	13.4783	15.027	15.356	13.4452
Q9H299	SH3BGRL3	SH3 domain-binding glutamic acid-rich-like protein 3	Undefined	+	2.05634	0.0266539	-1.13125	-3.04227		0.730549	0.707133	-0.31125	-1.37511		1.90886	0.0567326	-0.82	-2.78074	14.1886	13.4363	14.0542	14.3719	12.731	15.748	13.5638	14.2733	14.6477	15.2839	15.2787	14.2212	15.3602	15.6217	14.9961	14.6464	14.5626	14.8187	14.5202	14.4165	14.7877	15.511	15.287	15.1726	15.7141	14.4722	14.4416	16.0314
Q07021	C1QBP	Complement component 1 Q subcomponent-binding protein, mitochondrial	Undefined	+	2.05613	0.0266095	0.381249	3.04203		0.4313	0.811777	0.137916	0.918651		0.863919	0.289792	0.243333	1.55734	18.6636	19.1422	18.856	19.3993	19.2064	18.8234	18.6353	19.0651	18.7239	18.509	17.9441	18.9553	18.6466	18.5146	18.4373	18.6696	19.3082	19.047	19.2639	18.7646	18.9312	18.6157	18.3548	18.6627	18.284	18.4902	18.859	18.5581
P35237	SERPINB6	Serpin B6	Undefined	+	2.05483	0.0266508	-0.72	-3.04052		0.0965659	0.96113	-0.0649999	-0.256289		1.53425	0.10561	-0.655	-2.369	14.9206	14.3715	14.8823	15.7955	14.3813	15.5765	14.3948	14.8013	15.9285	15.8044	15.4327	13.9666	15.7737	15.9077	15.7	14.5583	15.6975	16.2612	15.7897	15.7175	15.3443	15.7421	15.7829	16.0009	15.9619	15.1381	15.0204	15.8968
P08237	PFKM	ATP-dependent 6-phosphofructokinase, muscle type	Undefined	+	2.05442	0.0266161	-0.43	-3.04005		1.6802	0.429097	-0.235417	-2.53169		0.809495	0.315864	-0.194583	-1.48418	16.1699	16.5346	17.0342	16.0835	16.3417	15.9319	16.7574	16.4896	16.2656	16.6268	16.9199	16.7152	16.8433	16.512	16.7058	16.5656	16.8393	16.4811	16.6552	16.1844	16.6015	16.7138	16.7824	17.0009	16.9675	17.0647	16.9342	16.7154
O95433	AHSA1	Activator of 90 kDa heat shock protein ATPase homolog 1	Endothelial	+	2.05387	0.0266005	-0.55625	-3.03941		0.972437	0.623758	-0.465417	-1.69892		0.129978	0.85872	-0.0908334	-0.335202	15.261	14.6992	14.4956	14.4051	14.3326	14.4142	14.076	14.329	14.0459	15.1186	14.9249	13.1673	15.0002	15.1702	15.2054	13.3208	14.5516	14.9214	14.9839	14.7109	14.671	15.4472	15.2437	15.147	15.5912	15.1183	14.6263	14.6205
Q92572	AP3S1	AP-3 complex subunit sigma-1	Undefined	+	2.05344	0.0265566	-0.735	-3.03891		1.06201	0.602104	-0.349584	-1.81206		0.903355	0.270464	-0.385417	-1.60941	13.3025	13.8483	12.5147	12.5353	12.6522	13.345	12.9047	14.0848	12.6876	13.8698	13.6977	13.185	13.5546	13.9033	14.2062	14.1269	13.3273	12.9259	13.675	13.2088	14.2448	13.2733	13.8	13.8505	13.7952	14.3626	13.7622	13.9746
P28074	PSMB5	Proteasome subunit beta type-5	Undefined	+	2.04957	0.0267859	-1.5025	-3.23655		0.269333	0.882982	-0.175	-0.628052		1.77756	0.0702121	-1.3275	-2.71707			12.5769	11.666	9.63707			11.3405	11.7627	13.286	13.0653	10.8314	12.71	13.1056	12.7923	12.9946	12.9336	13.0449	12.865	12.2301	12.7996	12.7165	12.2375	13.1838	13.3064	13.2244	12.2399	12.7739
Q9BXS5	AP1M1	AP-1 complex subunit mu-1	Undefined	+	2.0491	0.0267324	-0.46125	-3.03388		0.276644	0.883051	-0.0629168	-0.642136	+	2.81651	0.0174725	-0.398333	-3.73205	14.7306	14.3693	14.9442	14.2203	14.7182	13.9267	14.3778	14.4296	14.902	14.8191	14.8787	14.8553	14.7161	15.0795	14.7754	14.8642	14.8925	15.2026	14.7278	14.6412	15.0773	14.6777	14.8997	14.95	15.3427	15.155	14.8794	14.4195
P14174	MIF	Macrophage migration inhibitory factor	Epithelial	+	2.04575	0.0269508	-0.64125	-3.02999		0.378261	0.827159	0.175416	0.827949	+	2.66796	0.0203486	-0.816666	-3.57839	19.3851	19.4017	18.5913	19.5433	19.158	20.2863	19.3655	19.1786	20.4042	20.7217	19.7192	19.2862	20.6514	20.0458	20.4625	19.5367	19.5795	20.5639	20.5993	20.6121	19.791	20.0606	20.1638	20.2722	20.177	19.422	19.6348	20.539
Q14011	CIRBP	Cold-inducible RNA-binding protein	Undefined	+	2.04554	0.0268879	-0.83875	-3.02974		0.641736	0.714173	0.266667	1.24758	+	5.92444	0	-1.10542	-7.13995	14.015	14.1016	14.6145	13.6198	14.3877	14.8161	14.0866	14.7485	15.9881	15.2588	15.2468	15.2745	15.4589	15.1716	14.9502	15.6211	15.3649	15.7209	15.2466	15.548	16.0816	14.2425	15.4489	15.3264	14.0564	15.2798	15.3415	15.3224
P40925	MDH1	Malate dehydrogenase, cytoplasmic	Undefined	+	2.04378	0.0269464	-1.2475	-3.0277		0.0639488	0.97394	0.0704168	0.174939	+	2.91328	0.0152147	-1.31792	-3.83204	15.4088	15.0675	15.0061	16.0236	14.1414	15.745	14.34	15.0355	16.4182	17.106	16.6555	14.7778	16.9781	16.7409	16.9017	15.136	15.7151	17.3552	17.0406	16.1232	15.434	17.0201	16.2579	16.7461	17.671	15.4006	15.0116	17.2078
Q15582	TGFBI	Transforming growth factor-beta-induced protein ig-h3	Macrophage	+	2.04318	0.0269116	1.18125	3.027		0.678833	0.705893	0.407917	1.30152		1.97635	0.0513708	0.773333	2.85317	20.1157	20.9514	21.2973	20.1266	21.011	21.2206	22.0556	20.2942	20.352	19.9842	20.2366	20.3821	20.7462	20.5435	19.0507	20.5727	19.7878	19.8657	19.2712	20.5519	19.0987	19.6465	20.5233	18.0141	19.577	19.8004	20.7859	20.1769
O95336	PGLS	6-phosphogluconolactonase	Undefined	+	2.03912	0.0271647	-0.73	-3.02228		0.333126	0.853266	0.155833	0.747561	+	2.47352	0.0271331	-0.885833	-3.37661	15.8201	15.1522	15.0479	16.36	15.9589	16.3711	15.106	14.7973	16.9576	17.0169	16.8296	15.2235	17.0071	16.3168	16.3918	15.8536	16.0483	16.7335	16.5407	16.6416	16.2965	16.1282	16.5032	16.5451	16.2334	16.0432	15.9511	16.7554
Q9UNH7	SNX6	Sorting nexin-6	Macrophage	+	2.03836	0.0271296	-0.6525	-3.0214		0.912193	0.645496	-0.335	-1.62098		0.833628	0.302932	-0.3175	-1.51681	12.5781	12.5834	12.7976	11.96	12.6651	13.5646	12.8407	12.8075	12.78	13.5634	12.9442	12.1391	13.2627	13.4919	13.4635	13.1196	13.1267	12.7279	13.5517	12.3495	13.5725	13.4652	13.5992	12.6125	13.5657	13.9704	12.9614	13.2668
Q15056	EIF4H	Eukaryotic translation initiation factor 4H	Undefined	+	2.03571	0.0272517	-0.58125	-3.01833		0.75903	0.692693	-0.239167	-1.41489		1.01465	0.230953	-0.342083	-1.75262	14.1146	14.7278	14.2306	14.1389	14.1242	14.7591	14.5453	15.4112	14.1138	15.2785	15.2063	14.2192	14.7558	15.0234	15.3305	14.886	14.8224	14.3874	15.0749	15.0832	15.1318	14.9025	15.4104	15.1454	14.5566	15.507	15.1113	14.9346
Q96BR1	SGK3	Serine/threonine-protein kinase Sgk3	Undefined	+	2.03518	0.0272258	-1.24542	-3.09814		0.00619004	0.998521	-0.00791677	-0.0179859		1.90424	0.0573836	-1.2375	-2.81434	12.8289	13.0208	13.4756	12.1098			12.5067	13.0834	12.861	14.2303	16.0628	13.619	12.4547	13.365	13.7169	15.0629	14.2043	14.1661	13.9503	15.2173	13.197	15.4515	14.6256	14.2354	13.6363	14.5032	14.3747	12.6401
Q99729	HNRNPAB	Heterogeneous nuclear ribonucleoprotein A/B	Undefined	+	2.0347	0.0271632	0.60125	3.01715		0.451422	0.807726	0.146667	0.952107		1.5807	0.0973031	0.454584	2.42115	15.9189	16.3205	16.9257	16.0712	17.046	17.0448	16.8678	16.1119	16.7793	15.6192	16.3232	16.2171	15.8014	15.7323	15.7035	16.3584	15.8517	16.3135	15.9157	16.3963	16.0524	15.532	16.2879	15.4912	16.1744	15.8967	16.1688	15.9022
Q9Y696	CLIC4	Chloride intracellular channel protein 4	Undefined	+	2.03373	0.0271468	-0.770417	-3.09634		2.08214	0.373725	-0.697083	-2.96587		0.107915	0.880058	-0.0733331	-0.284093	12.2202	12.0201	12.2113	13.2667			12.667	12.5669	12.5072	12.9303	13.7795	11.4342	12.5731	12.4546	12.1971	12.733	12.4837	12.2998	12.8661	12.5477	12.8929	12.4578	13.7938	13.3785	13.9245	13.1169	13.2816	13.2712
Q15493	RGN	Regucalcin	Undefined	+	2.03003	0.0273043	-1.452	-3.21002		0.0386512	0.982636	0.0345457	0.108629	+	3.00002	0.0131579	-1.48655	-4.14048	12.2541	11.6459		13.104			10.8889	11.9529	14.1576	14.0553	13.8264		14.266	13.0863	13.3036	12.5243	12.8144	13.6152	12.8011	13.5399	12.7359	14.0881	13.6043	13.4998	14.1945		12.1099	13.7088
P54819	AK2	Adenylate kinase 2, mitochondrial	Undefined	+	2.02875	0.0273699	0.515	3.01025		0.791727	0.701586	0.20875	1.45995	+	2.12775	0.0415312	0.30625	3.0142	17.8719	17.6336	17.9859	17.7442	18.1406	17.9653	17.7327	17.4015	17.6556	17.3581	17.5446	18.0484	17.3209	17.4051	17.3082	17.6582	17.5343	17.3013	17.5195	17.3746	17.6774	16.4482	17.1906	17.2134	17.2561	17.4569	17.8804	17.2188
P00558	PGK1	Phosphoglycerate kinase 1	Undefined	+	2.02562	0.0276082	-0.85375	-3.00661		0.127703	0.945231	0.116667	0.329958	+	2.08404	0.0442111	-0.970417	-2.96789	16.4158	16.7804	15.8483	16.9468	16.2543	17.0015	16.9613	17.2043	17.9846	18.3118	17.0419	15.7455	18.1963	17.7759	18.293	16.6122	17.1225	18.3344	18.4256	17.9174	17.4466	17.9781	17.5262	17.7421	18.3892	16.6134	16.5356	17.9974
P35813	PPM1A	Protein phosphatase 1A	Undefined	+	2.02237	0.0278636	-1.33417	-3.08226		0.0363559	0.982498	-0.0284999	-0.102421	+	2.2226	0.0362971	-1.30567	-3.23493	11.2097	11.5282	11.7873	9.07894			10.0205	11.1619	12.2467	12.2151			12.6865	11.9293	12.4568	12.304	11.4783	12.6584	12.3135	10.7435	12.5475	11.5253	12.0411	12.2081	12.7818	12.3576	12.5256	11.0585
Q9BXP5	SRRT	Serrate RNA effector molecule homolog	Undefined	+	2.01944	0.0280363	0.32625	2.99943		1.238	0.561164	0.228333	2.02635		0.540269	0.4773	0.0979167	1.09436	14.7135	15.0067	15.0973	14.7836	14.9906	14.8586	14.8	14.9777	14.9593	14.7266	14.6062	15.1833	14.7911	14.6347	14.649	15.2034	14.8178	14.43	14.8126	14.8613	14.9857	14.4014	14.696	14.4654	14.0808	14.6322	14.8137	14.5443
Q13825	AUH	Methylglutaconyl-CoA hydratase, mitochondrial	Undefined	+	2.01906	0.0279729	0.5775	2.99899		0.544642	0.761087	0.205833	1.10116		1.40573	0.128214	0.371667	2.22268	18.2856	18.1843	18.7001	18.2537	18.697	18.5668	18.0799	17.7709	18.0945	17.7174	18.0021	18.6368	17.7328	17.4534	17.5035	18.3824	18.4514	17.5882	17.7287	18.0669	17.6591	17.3389	17.8199	17.8344	17.1463	18.3599	18.3187	17.4399
P21291	CSRP1	Cysteine and glycine-rich protein 1	Undefined	+	2.01744	0.028	0.91375	2.99711		1.74016	0.399434	0.46875	2.59762		0.864637	0.289578	0.445	1.55829	15.4912	14.777	14.1175	15.3948	15.9001	16.8946	15.8676	15.2445	14.9115	15.0452	15.5437	15.777	15.4979	14.8229	14.6475	14.3855	14.5935	14.769	15.5433	14.6375	14.7793	14.1607	14.5668	14.4627	14.4189	14.388	15.0261	14.5614
Q9NP79	VTA1	Vacuolar protein sorting-associated protein VTA1 homolog	Undefined	+	2.0146	0.0281892	-0.47	-2.99381		0.923098	0.645955	-0.307083	-1.63521		0.365874	0.6134	-0.162917	-0.806199	15.1185	15.291	15.1654	15.0311	14.3367	14.6964	15.5345	15.0461	15.3096	15.2332	14.4125	15.0005	15.782	15.0096	15.5	14.4382	15.2615	15.74	14.7765	15.8434	15.3986	15.9077	15.4564	15.2418	15.7828	15.2793	15.2743	15.6512
Q16720	ATP2B3	Plasma membrane calcium-transporting ATPase 3	Undefined	+	2.01177	0.0282787	-0.6825	-2.99052		0.202808	0.91196	0.0891665	0.494563	+	3.22457	0.0114019	-0.771667	-4.15393	15.5233	15.2324	15.1035	15.0739	15.6665	14.493	14.2941	14.9325	15.2808	16.1463	16.0128	15.4325	15.7953	15.7745	16.241	15.3437	15.5292	15.7041	16.2835	16.1779	14.8123	15.7732	16.0741	16.0344	16.1797	15.6157	15.4349	15.8531
P23246	SFPQ	Splicing factor, proline- and glutamine-rich	Undefined	+	2.01119	0.0282152	0.4175	2.98985		0.77768	0.69271	0.189167	1.44067		0.991863	0.238845	0.228333	1.72372	16.9954	16.7482	17.1686	16.6483	17.067	17.2727	16.9785	16.4264	17.1867	16.4392	16.8029	17.2532	16.6902	16.5152	16.4778	16.9472	16.4815	16.5138	16.4548	16.4767	16.8589	16.0815	16.319	16.2675	16.5317	16.7883	16.7155	16.412
Q06124	PTPN11	Tyrosine-protein phosphatase non-receptor type 11	Undefined	+	2.01073	0.0282148	-1.10125	-2.98931		0.53315	0.76389	-0.18875	-1.08327		1.99293	0.0501048	-0.9125	-2.87089	12.7899	12.8284	12.7434	13.5435	10.3033	12.8915	12.8371	13.2736	13.5751	13.9073	14.1038	12.6691	13.8576	13.5501	13.6329	13.1299	13.2762	14.0563	13.6461	13.3288	13.4508	14.2215	13.6645	13.9687	13.915	13.5287	13.2591	14.0025
P22307	SCP2	Non-specific lipid-transfer protein	Undefined	+	2.01044	0.0281696	0.88	2.98898		2.91099	0.1725	0.555	3.82968		0.711454	0.36785	0.325	1.34815	16.1927	14.6524	15.0267	15.1384	16.4679	16.1553	14.9383	14.5616	15.0943	15.0252	14.7133	15.3069	15.0006	15.6336	14.5416	15.1347	15.2265	14.9992	15.3567	14.7807	14.554	13.9008	15.0557	14.4813	14.3574	14.7573	14.6651	14.3232
Q96NY7	CLIC6	Chloride intracellular channel protein 6	Epithelial	+	2.00383	0.0286682	-0.715	-2.98129		0.418205	0.816835	-0.241667	-0.896607		0.986202	0.241127	-0.473333	-1.71651	18.4213	17.6126	16.8987	17.0159	17.6153	17.5796	17.2172	16.9926	17.5261	18.489	17.5043	16.4524	18.4788	18.3999	18.5347	17.0601	17.6378	18.2919	18.226	18.1161	18.2221	18.3661	18.0648	18.3595	18.5872	17.9026	17.1401	18.4377
O43143	DHX15	Pre-mRNA-splicing factor ATP-dependent RNA helicase DHX15	Undefined	+	2.00309	0.0286489	0.45	2.98043		0.108412	0.956492	0.0391666	0.284745	+	2.24727	0.0354438	0.410833	3.14018	15.8057	15.2312	15.9413	15.6235	15.9875	15.5563	15.3628	15.3706	15.1707	14.9445	15.484	15.7501	15.1863	14.9509	15.0687	15.4514	15.5117	14.7669	15.0127	15.105	15.3437	15.0626	15.0895	15.0824	14.8633	15.6984	15.4449	14.7073
P49257	LMAN1	Protein ERGIC-53	Undefined	+	1.99925	0.0287716	0.29	2.97597		0.534914	0.765787	-0.11875	-1.08602	+	3.46847	0.00862651	0.40875	4.40715	15.7688	15.8584	15.9362	15.5171	15.7051	15.8635	15.6899	15.6968	15.3305	15.4161	15.7335	15.4698	14.975	15.2087	15.0118	15.3649	15.3608	15.2223	15.7637	15.3215	15.0834	15.7999	15.4479	15.3073	15.482	15.7738	15.5415	15.3006
P16403	H1-2	Histone H1.2	Undefined	+	1.99742	0.0287788	0.60125	2.97384		0.110552	0.955125	-0.0437502	-0.289826	+	4.35793	0.00248276	0.645	5.34939	20.8987	20.7487	20.4156	20.5316	21.2558	20.525	20.5036	20.1561	20.3409	19.7121	20.0424	19.8677	20.0521	20.1114	20.0895	20.0587	19.9227	19.8816	19.5819	20.1707	20.9056	19.5395	19.6886	19.67	20.4818	20.0228	20.0827	19.8361
P84243	H3-3A	Histone H3.3	Undefined	+	1.99372	0.0289448	0.660001	2.96954		0.0792776	0.962835	-0.0374996	-0.213745	+	2.8447	0.0170805	0.6975	3.76118	21.6244	20.9528	21.527	21.1772	21.8428	21.821	21.4549	20.4678	21.3934	20.3757	20.7045	21.1984	20.8271	20.5842	20.2882	20.8672	20.3912	20.5256	20.2019	20.5596	21.3127	20.2884	20.3036	20.2515	20.9557	21.1471	20.8202	20.4985
P51888	PRELP	Prolargin	Mesenchymal	+	1.99252	0.0289427	0.863749	2.96815		0.14157	0.946136	-0.114584	-0.361654	+	2.6364	0.021125	0.978333	3.5457	18.5022	18.267	18.5162	18.4624	18.6266	19.5541	19.24	18.7298	18.0053	16.8171	17.7757	18.6215	18.4061	18.7527	18.0467	16.6702	17.8639	17.7298	17.5668	16.8378	18.9492	16.8505	17.2869	17.6677	17.4746	18.3578	17.8702	18.5276
P02743	APCS	Serum amyloid P-component	Undefined	+	1.99097	0.0289758	0.95875	2.96635		1.11719	0.592558	-0.81625	-1.8803	+	3.29872	0.01	1.775	4.23077	16.928	16.2421	17.274	16.6664	17.6696	17.674	17.0969	18.0148	15.0451	14.7077	16.8802	16.9526	16.7735	15.3783	14.7476	16.0681	15.902	13.9344	14.04	14.615	14.6824	15.7683	16.5797	16.7086	16.3045	16.7111	16.6933	16.4488
O75718	CRTAP	Cartilage-associated protein	Undefined	+	1.98758	0.0292281	-0.53475	-3.08978		0.179796	0.921318	-0.122083	-0.445876		0.600547	0.433713	-0.412667	-1.19439		12.6749	12.3374	12.9005			12.4258	13.1311	14.4873	13.2234	13.0767	13.859	11.4941	12.8274	12.4859	13.2085	13.5545	13.0245	12.8031	13.2426	12.7984	13.7651	13.4037	13.0528	13.0455	13.3215	13.1618	13.2783
P34913	EPHX2	Bifunctional epoxide hydrolase 2 [Includes: Cytosolic epoxide hydrolase 2	Undefined	+	1.98704	0.0291991	-0.5275	-2.96177		0.0206368	0.990635	-0.0108334	-0.0590113		1.87598	0.0604206	-0.516667	-2.7453	16.2252	15.5384	15.9232	16.0324	16.2619	16.3467	15.3626	15.608	16.2648	16.5196	16.0123	16.0812	17.0486	16.2579	15.9917	16.0971	16.0408	16.975	16.716	17.1479	16.2058	15.8963	16.6979	16.815	16.7764	16.2714	16.1833	16.665
Q8NBS9	TXNDC5	Thioredoxin domain-containing protein 5	Undefined	+	1.98637	0.029179	0.42625	2.961		0.873655	0.664172	0.235417	1.57026		0.669647	0.393542	0.190833	1.28826	18.2409	17.9116	18.2391	17.8031	18.3033	18.2421	17.5894	17.7202	18.1856	17.3391	17.9912	18.3892	17.2428	17.606	17.5804	17.8247	17.9685	17.7607	17.6889	18.1943	17.6028	17.7104	17.7406	17.4146	17.2175	17.6461	18.087	17.2055
Q92614	MYO18A	Unconventional myosin-XVIIIa	Glial	+	1.98219	0.0293769	0.43125	2.95613		0.741472	0.698471	0.209583	1.39042		0.919177	0.264025	0.221667	1.6301	14.9392	14.899	14.9257	14.535	15.17	15.3052	14.7477	14.7912	14.1658	14.8032	14.5357	15.4346	14.7404	14.3421	14.7605	14.919	14.7795	14.4568	14.4787	14.903	14.426	14.5672	14.3424	14.3108	14.0177	15.0779	14.8239	14.2965
P29218	IMPA1	Inositol monophosphatase 1	Undefined	+	1.98032	0.029487	-1.17125	-2.95396		0.269072	0.882951	-0.214583	-0.627549		1.84481	0.063224	-0.956667	-2.71159	15.4253	14.9602	15.0824	16.316	15.204	16.6328	14.035	14.9164	16.4856	16.9577	16.4009	14.9301	17.1091	16.1698	16.4378	15.152	15.6196	17.2521	16.7754	16.0509	15.9178	17.2256	16.4365	16.9649	17.1325	15.4686	15.5316	17.2677
P46939	UTRN	Utrophin	Undefined	+	1.98021	0.029423	0.4275	2.95383		1.41998	0.519512	0.305417	2.23907		0.538276	0.478645	0.122083	1.09126	15.0221	15.1138	15.3117	14.7818	15.2077	15.2389	14.9629	14.7214	15.1624	14.6321	15.0141	15.1398	14.8073	14.4485	14.6041	15.2674	14.9528	15.1159	14.7889	15.1252	14.3083	14.4281	15.0752	14.4908	14.1472	15.0279	14.9186	14.5196
Q9NR46	SH3GLB2	Endophilin-B2	Undefined	+	1.97622	0.0296623	-0.4075	-2.94919		0.0454448	0.976936	-0.0216668	-0.126616		1.6022	0.0942046	-0.385833	-2.44516	14.4541	14.4523	14.0757	14.0039	14.1019	14.2988	13.8414	14.0237	14.8685	14.3841	13.6683	14.1785	14.9976	14.579	14.3929	14.3681	14.6038	15.0576	14.3766	15.0138	14.8385	14.7892	14.8928	14.387	14.5629	14.7999	14.144	14.0932
P13716	ALAD	Delta-aminolevulinic acid dehydratase	Undefined	+	1.96975	0.0300994	-0.91125	-2.94167		0.081194	0.96338	0.08	0.218523		1.85104	0.0628065	-0.99125	-2.71833	15.3538	14.2653	16.2102	15.6357	14.5147	15.2239	15.1963	14.9271	17.3958	16.123	15.4858	14.1267	16.5992	16.6659	15.9584	15.7516	16.6216	17.0742	15.334	16.7471	15.4792	16.991	16.1061	16.5828	16.2523	15.8333	15.0215	16.3606
Q96F85	CNRIP1	CB1 cannabinoid receptor-interacting protein 1	Undefined	+	1.96932	0.0300517	-1.07375	-2.97553		0.185255	0.919895	-0.127083	-0.457555		1.9107	0.0566765	-0.946666	-2.80087	14.0688	12.5983	13.4721	13.7709		12.7698	11.6006	13.0034	14.5815	13.5374	15.0097	13.4142	14.5781	13.8752	13.3391	13.3435	14.2312	14.6967	13.1238	14.1119	14.385	15.0375	14.029	14.3376	13.3203	14.0264	13.4011	14.3577
P18859	ATP5PF	ATP synthase-coupling factor 6, mitochondrial	Undefined	+	1.96799	0.0301161	0.37875	2.93961		1.11182	0.592192	-0.324583	-1.8737	+	3.16217	0.0118992	0.703333	4.08932	16.0594	16.4662	16.531	16.5899	16.8308	16.0953	16.3836	16.4595	15.7499	15.4948	16.1764	15.5623	14.9604	16.0936	16.0292	15.8205	16.2183	15.5615	16.0808	14.955	16.1957	16.0492	15.9821	15.9898	16.5736	15.8419	16.0831	15.6835
P55072	VCP	Transitional endoplasmic reticulum ATPase	Undefined	+	1.95749	0.0309185	-0.44875	-2.92739		0.360636	0.83686	-0.10625	-0.796931		1.71434	0.0779243	-0.3425	-2.56929	17.355	17.1447	17.2864	17.3122	17.2428	18.0996	17.1589	17.3431	17.9556	18.0478	17.5876	17.6798	17.9089	17.46	18.0616	17.1379	17.4372	17.9155	17.7335	17.5835	17.8483	18.1941	17.7661	17.8755	17.8829	17.5976	17.2238	18.1417
Q96TC7	RMDN3	Regulator of microtubule dynamics protein 3	Undefined	+	1.95563	0.0309979	0.49125	2.92522		0.31157	0.864912	0.140417	0.708003		1.2362	0.164525	0.350833	2.0242	14.0275	14.2769	14.4444	14.1646	14.443	14.7373	14.3182	14.0508	14.3076	13.7981	13.928	14.5445	13.8919	13.1523	13.4561	14.6131	14.2882	13.5755	13.6967	14.2171	13.9388	13.8892	14.0056	13.4306	13.0371	14.1494	14.3289	13.7392
P52272	HNRNPM	Heterogeneous nuclear ribonucleoprotein M	Undefined	+	1.95447	0.0310085	0.46625	2.92388		0.710563	0.702753	0.263333	1.34688		0.451848	0.542829	0.202917	0.952811	18.8861	19.3412	18.7481	18.1672	18.8467	18.9993	19.4088	18.9217	19.3474	18.4189	17.8793	18.9228	18.9569	18.4243	18.0773	18.9132	18.4378	18.815	18.6457	19.7087	18.7053	18.5417	18.1928	18.2193	18.1876	18.4015	18.536	18.808
P48506	GCLC	Glutamate--cysteine ligase catalytic subunit	Undefined	+	1.95265	0.0310874	-0.715	-2.92176		0.533633	0.763911	0.153333	1.08402	+	2.85121	0.0170233	-0.868333	-3.76791	14.4895	13.6033	15.2381	13.8579	14.2558	12.971	13.9764	14.2808	15.2309	14.9132	14.9588	14.2864	14.8327	15.5859	14.7885	14.6844	15.0849	15.0819	14.5535	15.4506	14.6549	14.761	14.7404	15.1275	14.5258	14.8923	14.7441	14.9579
A0MZ66	SHTN1	Shootin-1	Glial	+	1.95236	0.0310383	-1.17292	-2.99551		0.0505649	0.976851	-0.0326137	-0.140274	+	2.41733	0.0293723	-1.1403	-3.41658	12.6943	10.2111	11.9461	12.5183			11.4233	12.3313	13.2583	13.3556	13.741		12.9392	13.2901	13.2242	12.0308	12.6311	12.5652	13.1291	12.7617	12.7817	13.3834	13.3058	13.0067	13.6523	12.8302	11.9103	13.3432
Q9UMS0	NFU1	NFU1 iron-sulfur cluster scaffold homolog, mitochondrial	Undefined	+	1.94743	0.0313631	0.41125	2.91568		0.51866	0.773905	0.168334	1.06053		0.926354	0.261965	0.242917	1.63945	14.6417	14.6489	15.1375	15.0709	14.9028	14.5331	14.656	14.5035	14.7026	14.0492	14.4324	14.7439	13.7522	14.8129	14.2785	14.5731	15.0233	14.5354	14.9293	14.4033	14.0757	13.9529	14.2319	14.6474	14.5307	14.6569	14.6927	14.0105
P20933	AGA	N(4)-(beta-N-acetylglucosaminyl)-L-asparaginase	Undefined	+	1.94491	0.0314831	1.49875	2.91274		2.26068	0.3137	1.22625	3.15426		0.404914	0.580478	0.2725	0.874004	15.6627	14.6822	14.8455	15.3201	15.8566	16.9968	14.3621	16.0149	15.371	14.7195	15.5881	15.8144	15.0578	15.6494	14.7421	15.8017	14.0453	14.6577	15.4926	15.3985	14.5764	12.8045	14.5647	14.3707	11.5634	14.1258	14.7719	14.9795
Q15149	PLEC	Plectin	Undefined	+	1.94336	0.0314757	0.6175	2.91094		0.38617	0.825133	0.12875	0.841721		1.96074	0.0533453	0.48875	2.83645	17.816	17.5704	17.7317	17.8024	18.4555	18.4523	17.7021	17.0197	17.5628	17.13	17.3605	17.9341	17.333	16.9133	16.9732	17.5187	17.3012	17.5201	16.9187	17.5075	17.2749	16.7891	17.3048	17.1052	16.5624	17.5938	17.6676	17.3202
Q07955	SRSF1	Serine/arginine-rich splicing factor 1	Undefined	+	1.94191	0.0315781	0.4425	2.90924		0.0321342	0.984629	-0.0108332	-0.0907682	+	2.64613	0.0209189	0.453333	3.55577	17.7626	17.4654	17.7748	17.3675	17.9753	17.7357	17.4031	16.9535	17.2515	16.8296	17.4085	17.5364	17.0376	16.9815	17.0293	17.3577	17.13	16.7974	16.781	17.0665	17.4288	16.9648	16.9312	16.7968	17.1106	17.5105	17.3491	16.8127
Q9BSD7	NTPCR	Cancer-related nucleoside-triphosphatase	Undefined	+	1.94125	0.0315453	0.665	2.90849		1.43002	0.513435	0.438334	2.25058		0.588689	0.441655	0.226666	1.16858	16.7962	16.856	17.4724	17.3276	17.509	16.6251	16.4818	16.3352	16.4017	16.5029	17.1522	17.1173	15.7603	16.4196	16.7534	17.0881	16.9824	16.524	16.7815	16.9433	16.5027	16.5764	16.9124	15.7	16.3107	16.5326	15.6233	15.9469
Q5TZA2	CROCC	Rootletin	Undefined	+	1.94095	0.0315294	0.59875	2.90813		0.0605231	0.975976	0.0233334	0.166119	+	3.05199	0.0128794	0.575416	3.97538	16.7228	16.1013	16.164	16.2111	16.6394	16.9532	15.6369	16.5479	15.8538	15.5348	15.924	15.8718	15.8282	15.9854	15.8426	15.7197	16.1638	15.3808	15.4914	15.9664	16.1751	15.5557	15.7201	15.5743	15.7362	16.2145	16.1588	15.0418
P37235	HPCAL1	Hippocalcin-like protein 1	Undefined	+	1.9409	0.0314633	0.43	2.90807		0.216552	0.906138	0.090417	0.522986		1.34056	0.14082	0.339583	2.14719	16.5088	16.7321	16.6852	16.5422	17.1557	17.0267	16.5475	16.6422	16.1628	15.8264	16.6163	16.6891	16.5395	16.1579	15.788	16.4822	16.8646	16.9225	15.9413	16.7109	15.9764	16.5179	16.1315	16.5099	15.6492	16.4853	16.5635	16.5662
P27695	APEX1	DNA-(apurinic or apyrimidinic site) lyase	Undefined	+	1.93971	0.0315314	-0.6925	-2.90668		1.03048	0.609073	-0.397917	-1.77258		0.524184	0.489225	-0.294583	-1.06922	12.5741	13.3866	13.193	12.9514	11.9697	13.8602	13.1763	13.7648	12.1606	13.5831	13.7962	12.9888	13.2032	14.0325	13.8643	13.8054	13.6327	12.489	13.9248	13.3664	14.0481	13.407	14.005	13.4194	14.0113	13.7423	13.7765	14.0001
O14980	XPO1	Exportin-1	Undefined	+	1.93812	0.0315324	-0.63625	-2.90483		0.0352074	0.983769	0.0145832	0.0991297	+	2.69886	0.0196398	-0.650833	-3.61037	13.2065	12.9118	13.1677	13.1545	12.3742	12.1289	12.64	13.7012	13.4542	13.6099	13.2081	13.2389	13.3606	13.8339	13.7411	13.252	13.4268	13.6398	13.7276	14.2418	13.9342	13.6955	13.9626	13.5396	13.6247	13.5497	12.9899	13.0834
P36507	MAP2K2	Dual specificity mitogen-activated protein kinase kinase 2	Undefined	+	1.93778	0.031525	0.415	2.90444		0.203683	0.911587	-0.0616666	-0.496387	+	4.39128	0.00242857	0.476667	5.38553	14.0484	13.988	14.3524	14.3406	14.1064	13.9429	14.4507	14.1466	13.6861	13.9584	13.4739	13.4921	13.4683	13.5736	13.7055	13.9035	14.0691	13.7075	13.7495	13.5565	13.8702	13.695	13.8124	13.8555	14.0564	13.9216	13.9363	12.9129
P09471	GNAO1	Guanine nucleotide-binding protein G(o) subunit alpha	Undefined	+	1.93602	0.0316175	-1.07268	-2.93564		1.46182	0.514253	-0.485417	-2.28693		1.54215	0.104539	-0.587262	-2.39005	14.0061	12.8345	13.9779	13.7994	12.4155		12.162	12.8439	13.9531	13.5065	13.8037	13.9741	13.8605	14.0291	13.7823	13.2867	13.7049	14.0022	13.0783	13.8562	13.4745	15.6508	13.8483	14.0465	14.4451	14.2502	14.1145	13.9403
Q969Z3	MTARC2	Mitochondrial amidoxime reducing component 2	Undefined	+	1.93555	0.0315851	0.48625	2.90184		0.978514	0.621095	0.240417	1.70669		0.943141	0.257497	0.245833	1.66121	16.9609	17.026	16.8072	16.9652	17.0755	16.7743	16.3936	16.0706	16.5798	16.095	16.6378	17.1112	16.229	16.8567	16.3453	16.5698	16.4367	16.131	16.3963	16.7721	16.5464	15.9037	16.1453	16.1007	16.1493	16.5821	16.7665	15.9855
Q14696	MESD	LRP chaperone MESD	Undefined	+	1.93139	0.0318344	0.4175	2.89699		0.794718	0.699405	0.18375	1.46404		0.877533	0.28365	0.23375	1.5754	15.9567	15.4737	15.9175	15.6606	15.7494	15.8123	15.3085	14.9288	14.8188	15.0322	15.5971	15.7664	15.7476	15.7387	15.2882	15.4379	15.2927	15.0254	15.3115	15.335	15.4361	15.1234	15.1879	14.899	15.0654	15.463	15.3321	14.9622
O60701	UGDH	UDP-glucose 6-dehydrogenase	Undefined	+	1.93013	0.0318099	-0.985	-2.89552		0.370989	0.830456	-0.242083	-0.815207	+	2.67543	0.0202791	-0.742917	-3.58611	13.0842	12.6016	12.8202	13.2311	12.7043	11.9854	12.522	13.2917	13.8514	14.0507	13.608	13.0077	14.0497	13.417	13.5155	12.8734	12.7627	14.1429	13.7021	13.2817	12.8698	14.8285	13.3676	13.2783	13.9854	12.6719	14.9913	14.1099
Q16891	IMMT	MICOS complex subunit MIC60	Undefined	+	1.92875	0.0318186	0.395	2.89392		0.136377	0.949499	-0.0424995	-0.34986	+	2.96409	0.0140387	0.4375	3.88454	17.8557	17.7621	18.3446	17.9439	18.1565	17.7237	17.6268	17.6936	17.6106	17.1705	17.5372	17.8863	17.3474	17.5206	17.2637	17.6519	17.7044	17.1927	17.4389	17.0803	17.6272	17.2167	17.3825	17.3131	17.5306	17.8229	17.9512	17.0959
Q969V3	NCLN	Nicalin	Undefined	+	1.92617	0.0319424	-1.5575	-2.89091		0.598748	0.731509	-0.615834	-1.18374		1.03539	0.224371	-0.941666	-1.77875	13.3816	15.379	13.427	15.0186	12.9726	12.3681	14.0431	12.5135	13.4083	15.6997	15.8308	13.7693	12.8314	14.1136	12.9185	16.6447	15.0111	14.8047	14.873	15.0624	13.2248	14.3129	16.1012	15.4671	16.0555	14.9321	15.1256	16.3387
Q9BSH4	TACO1	Translational activator of cytochrome c oxidase 1	Undefined	+	1.9253	0.0319097	0.78375	2.88989		1.28179	0.552036	0.357917	2.07826		1.19661	0.174656	0.425833	1.9768	13.6231	13.3462	14.8819	13.9189	14.6733	14.4649	13.2005	13.6189	13.838	13.4734	13.0831	14.148	13.4319	13.1988	13.3352	13.8758	13.786	13.0975	13.6254	13.558	13.666	12.5735	13.1836	13.4344	12.4967	13.5287	13.1175	13.4496
P36542	ATP5F1C	ATP synthase subunit gamma, mitochondrial	Undefined	+	1.92149	0.032041	0.61875	2.88545		0.129606	0.944706	0.0533333	0.334345		1.81871	0.0658787	0.565417	2.68328	18.1563	18.0936	18.6978	18.5365	18.984	18.8718	18.4965	17.2736	18.2389	17.5103	17.76	18.4311	17.616	17.4689	17.5524	18.1911	18.3907	17.3248	17.4745	17.9253	17.7747	17.5813	17.8908	17.5979	17.5755	18.0575	18.2046	17.4796
Q96C36	PYCR2	Pyrroline-5-carboxylate reductase 2	Undefined	+	1.92049	0.0320164	0.62	2.88429		1.40388	0.521865	0.57375	2.22055		0.0687051	0.921397	0.0462499	0.187094	15.2438	14.6701	14.8346	15.2863	14.3905	14.5031	14.6109	14.2036	15.3677	14.6314	14.5473	14.8016	14.6132	15.1381	14.6942	13.2249	15.5365	13.9324	14.9444	14.6186	13.6395	13.6589	14.2578	13.8032	15.0918	14.0561	13.9966	14.2575
P40123	CAP2	Adenylyl cyclase-associated protein 2	Undefined	+	1.91715	0.0322122	-1.75458	-2.95188		0.459122	0.804589	-0.257614	-0.966304		1.929	0.0555141	-1.49697	-2.86611	11.5301	12.8044	8.51637	11.5645			11.8118	12.8192	12.9612	13.0937	12.2505		13.4459	12.9213	13.5574	11.6292	13.4079	13.3581	13.4484	12.9604	13.0555	13.6879	13.3244	13.8328	13.7732	13.4786	12.3866	12.5456
P25787	PSMA2	Proteasome subunit alpha type-2	Undefined	+	1.91584	0.0322444	-0.86875	-2.87887		0.0529954	0.978823	-0.04	-0.146538	+	2.00743	0.0493704	-0.82875	-2.88637	13.1543	12.1742	13.5136	13.6598	13.9961	12.4202	13.7152	13.3434	14.0322	14.5913	14.2684	12.6379	14.4076	14.0529	14.267	13.836	13.6421	15.2122	14.2613	13.6859	13.02	14.6858	14.4744	14.3804	14.5237	13.9209	13.6184	14.2991
P09543	CNP	2',3'-cyclic-nucleotide 3'-phosphodiesterase	Glial	+	1.91301	0.0324146	-0.4725	-2.87557		3.41918	0.0977778	-0.634583	-4.35587		0.653726	0.401251	0.162083	1.26513	14.0708	13.8856	14.169	14.4577	13.683	13.9856	13.5795	14.1086	13.3679	13.7143	13.9803	14.186	13.9057	14.0432	13.9927	14.2716	13.5341	13.8308	13.6447	13.5191	14.382	15.2206	14.3695	14.1882	14.7934	14.1985	14.1085	14.4696
P02511	CRYAB	Alpha-crystallin B chain	Glial	+	1.91145	0.0324787	0.90375	2.87375		0.797706	0.696978	0.409167	1.46812		1.6999	0.0795737	0.494583	2.5534	16.9059	17.1184	16.4129	16.9951	16.8975	16.6016	17.1666	16.061	16.2399	16.1796	15.7399	16.8851	16.8255	15.8887	16.5919	16.3707	15.7739	16.838	16.3257	15.6453	15.6752	16.6116	14.4798	15.6569	17.1786	15.4083	15.9705	15.9458
Q9NS69	TOMM22	Mitochondrial import receptor subunit TOM22 homolog	Undefined	+	1.90548	0.0327854	0.75875	2.86679		0.873219	0.662257	0.344583	1.56969		1.535	0.105587	0.414167	2.36985	16.0327	16.2623	16.3904	16.1158	16.3116	17.2557	15.9279	16.1422	15.8446	15.6409	15.7474	15.9257	15.2761	16.2492	16.038	15.6014	16.5557	15.515	16.044	16.2458	15.6244	14.6859	15.8265	15.8453	14.7668	16.3118	16.1975	15.1018
Q16777	H2AC20	Histone H2A type 2-C	Undefined	+	1.90467	0.0328404	0.41	2.86584		0.529028	0.765549	-0.13875	-1.07682	+	4.1061	0.00389744	0.54875	5.07871	23.7386	23.6318	23.967	23.3402	23.9458	23.7239	23.7236	23.397	23.3014	22.8511	23.3592	23.4809	23.143	23.0885	22.9914	23.3841	23.153	22.7622	22.7969	23.3187	23.8406	23.0326	23.2121	22.8609	23.2957	23.5171	23.4968	22.9307
Q13228	SELENBP1	Methanethiol oxidase	Undefined	+	1.90437	0.0327984	-0.9	-2.86548		0.127351	0.944452	0.0783331	0.329144	+	2.35169	0.0316986	-0.978333	-3.24959	18.1377	17.0008	18.4436	18.8159	17.0794	18.3491	17.0811	16.9518	18.9192	18.5567	19.3544	17.4071	19.1551	18.9081	18.8347	17.901	18.8797	19.2004	18.3472	19.0587	18.1893	18.7906	18.6531	19.0069	18.9696	18.1418	18.1209	19.1923
P55263	ADK	Adenosine kinase	Undefined	+	1.90382	0.0327807	-0.615	-2.86484		0.958239	0.622505	-0.398334	-1.68069		0.41878	0.56747	-0.216666	-0.897579	15.3469	15.2344	15.7986	15.5693	15.7713	14.6991	15.0097	14.6731	15.6158	16.4022	16.0885	15.3615	15.6573	14.452	14.4293	15.4142	15.9145	15.4025	15.4487	15.572	15.3531	16.0186	16.1884	15.9875	15.2584	16.4055	15.653	16.1533
Q6YN16	HSDL2	Hydroxysteroid dehydrogenase-like protein 2	Undefined	+	1.90309	0.0327711	0.37625	2.864		1.22876	0.5663	0.232917	2.01532		0.656185	0.400938	0.143334	1.26871	16.8462	16.9479	16.6423	16.783	16.6813	16.844	16.3833	16.2008	16.5401	16.2472	16.4617	17.1079	16.4237	16.6429	16.4647	16.8284	16.4689	16.2579	16.4355	16.3761	16.5758	15.9159	16.3355	15.9315	16.3564	16.3025	16.6715	16.212
P51553	IDH3G	Isocitrate dehydrogenase [NAD] subunit gamma, mitochondrial	Undefined	+	1.90267	0.0327375	0.4925	2.86351		0.702785	0.706478	0.169167	1.33583		1.23077	0.165168	0.323333	2.01772	16.3904	15.8333	16.7888	16.6098	16.6714	16.409	16.37	15.5737	16.4432	15.7271	15.9822	16.6221	15.6709	15.7337	15.7918	16.0283	16.2652	16.0276	15.9073	15.8836	15.7621	15.634	15.7993	15.9619	15.8167	16.2188	16.0563	15.4535
Q96P44	COL21A1	Collagen alpha-1(XXI) chain	Undefined	+	1.8998	0.032848	0.65625	2.86015		0.758503	0.692496	-0.491667	-1.41416	+	2.18262	0.0384396	1.14792	3.07214	18.061	18.2567	18.2732	17.7365	18.7596	18.6537	18.1343	19.5968	17.7207	15.9221	18.5133	17.9189	17.3356	18.3301	16.6005	17.3562	18.5291	16.2676	16.0565	16.8655	17.8304	17.2027	17.7864	17.5745	17.7708	18.0859	18.2114	17.7623
P26440	IVD	Isovaleryl-CoA dehydrogenase, mitochondrial	Undefined	+	1.89791	0.0329261	0.35125	2.85795		1.32635	0.559899	0.235	2.1306		0.492399	0.509681	0.11625	1.01877	18.3461	18.2536	18.4275	18.275	18.6679	18.3139	17.9074	17.9007	18.4864	17.8149	18.2764	18.5701	18.1402	18.0441	18.1315	18.4037	18.0302	18.0849	17.9369	17.8266	17.9886	17.769	17.7247	17.6922	18.2411	17.9125	18.259	17.6965
P38646	HSPA9	Stress-70 protein, mitochondrial	Undefined	+	1.89195	0.0334343	0.474999	2.85099		1.20311	0.566611	0.29625	1.98461		0.731697	0.357743	0.17875	1.37672	19.909	20.3972	20.3085	20.3757	20.2782	19.8147	20.2625	19.703	20.2664	19.7484	19.5436	20.4052	20.0584	19.8641	19.8617	19.9221	20.275	20.2097	19.6273	19.6533	19.5423	19.775	19.9534	19.4299	19.0263	20.0944	20.0772	19.3596
P17612	PRKACA	cAMP-dependent protein kinase catalytic subunit alpha	Undefined	+	1.89005	0.0335268	0.52875	2.84877		0.200113	0.912956	0.0629163	0.488933		1.86754	0.0613689	0.465834	2.73618	14.861	14.9344	15.1692	15.2159	15.7394	16.083	14.9487	14.7675	14.7823	14.7269	14.8972	15.1518	14.7306	14.6558	14.6476	14.4987	14.7327	14.6215	14.1718	15.3683	14.6322	14.8405	14.5217	14.7498	14.3921	15.0326	14.9492	14.377
P30533	LRPAP1	Alpha-2-macroglobulin receptor-associated protein	Undefined	+	1.88955	0.0335238	0.34125	2.84819		1.2388	0.564777	0.28125	2.0273		0.184017	0.792148	0.0599999	0.454913	14.4674	14.4864	14.0349	14.3193	14.0844	14.2807	14.476	14.6477	14.1075	13.9263	14.333	14.9363	13.8739	14.7087	13.9859	14.1913	14.4913	14.0766	14.5281	14.3077	13.8591	14.08	14.3532	13.7605	13.9097	14.3337	14.1519	13.627
Q9H3G5	CPVL	Probable serine carboxypeptidase CPVL	Macrophage	+	1.88873	0.0335287	1.17	2.84724		0.448018	0.80936	0.2975	0.946483		1.36542	0.135241	0.8725	2.1761	17.9635	16.8181	19.4782	17.9699	17.6947	17.073	17.6241	19.6524	16.5324	17.0784	17.9014	18.422	16.5898	17.361	16.3366	17.0232	17.9253	17.3579	17.6548	15.7419	17.7658	16.4344	16.7532	16.801	16.1776	17.4459	17.075	16.4505
P55786	NPEPPS	Puromycin-sensitive aminopeptidase	Undefined	+	1.88381	0.0339605	-0.765	-2.84149		0.0322236	0.985298	0.020833	0.0910121		1.87492	0.0604527	-0.785833	-2.74415	16.2388	15.2641	16.4037	17.1416	16.2594	16.9055	15.3972	15.5865	17.2513	17.6573	17.0608	16.0783	17.1247	16.8137	17.095	15.7984	16.3992	17.7182	16.9348	17.3124	16.4657	16.7793	17.1777	17.3741	16.9189	17.1032	16.462	17.0371
Q15404	RSU1	Ras suppressor protein 1	Undefined	+	1.88286	0.0340197	0.2825	2.84038		0.0207908	0.990695	0.00749993	0.0594418		1.43529	0.122776	0.275	2.25662	14.7764	14.66	14.7741	14.4901	14.8889	15.0436	14.6769	14.5312	14.6523	14.5686	14.803	14.8718	14.5102	13.9392	14.1992	14.7231	14.3572	14.4607	14.4709	13.912	14.2939	14.4912	14.4399	14.3943	14.081	14.6831	14.7684	14.4412
O75822	EIF3J	Eukaryotic translation initiation factor 3 subunit J	Undefined	+	1.88068	0.0341102	-1.11429	-3.00802		0.432889	0.811523	-0.222619	-0.922706		1.85538	0.0624049	-0.891667	-2.7822	12.7116	11.8355		12.8717			11.1155	12.9584	13.4132	13.6164	13.0488	13.509	13.6727	12.7377	13.3898	12.7316	11.9247	13.6224	13.4463	13.1893	13.4883	13.9022	12.8258	13.461	14.0738	12.7358		13.4081
P46926	GNPDA1	Glucosamine-6-phosphate isomerase 1	Undefined	+	1.88057	0.0340747	-1.26375	-2.8377		0.664467	0.708732	-0.450833	-1.28075		1.02193	0.228857	-0.812917	-1.76181	12.8035	11.3761	12.9813	12.9129	11.6245	9.64612	10.8844	12.1133	12.7076	13.4371	13.5317	10.5507	12.5206	12.9007	13.0966	11.7252	12.8705	13.2535	13.1838	11.4687	12.5072	13.6013	12.3907	13.5661	13.4999	13.2505	12.9721	12.6514
P22105	TNXB	Tenascin-X	Mesenchymal	+	1.87562	0.034651	1.42625	2.83192		1.92463	0.3944	1.27375	2.7977		0.220653	0.752195	0.1525	0.531376	15.9027	16.6099	16.6685	15.7244	16.9427	17.1902	16.6837	16.5065	17.5481	15.4348	16.7106	16.4309	16.7944	16.3947	14.89	15.8075	16.422	16.8016	16.6081	16.6731	13.551	14.4525	16.0497	14.0399	13.9725	15.0139	16.6539	17.0928
Q07507	DPT	Dermatopontin	Undefined	+	1.87101	0.0349902	0.832501	2.82654		0.674961	0.704473	-0.37125	-1.29594	+	2.72066	0.0190725	1.20375	3.63293	16.7464	16.3371	16.8479	16.5428	17.4542	18.6182	16.7603	16.8771	15.3798	14.7728	16.6437	17.1268	16.271	16.3594	14.9454	15.6273	16.4296	15.4155	15.5911	15.2708	15.9363	15.7941	15.7339	15.9577	16.9073	16.5842	16.1566	16.4642
O15144	ARPC2	Actin-related protein 2/3 complex subunit 2	Undefined	+	1.87011	0.0350078	0.4125	2.82549		0.509075	0.776813	0.11875	1.04537		1.24355	0.162859	0.29375	2.03295	15.8533	15.5199	15.8888	15.5581	16.1391	16.5152	15.7825	15.3931	15.9736	15.4804	15.48	15.8212	15.8611	15.0355	15.3187	15.808	15.5286	15.5039	15.2173	15.4198	15.7679	15.3827	15.185	15.2045	15.4807	15.5611	15.4117	15.3552
Q5VWZ2	LYPLAL1	Lysophospholipase-like protein 1	Undefined	+	1.86687	0.0351969	-0.715	-2.82169		0.700356	0.706481	-0.225417	-1.33237		1.52164	0.107726	-0.489583	-2.35478	13.3596	14.6306	14.3023	14.3261	14.8551	15.2948	13.9365	14.6623	14.8432	14.8699	14.9127	14.5104	14.3357	15.4172	14.926	14.946	15.0998	14.6255	15.5714	14.8582	15.7488	14.6345	15.0721	15.1318	14.9285	15.4974	15.4522	14.6326
Q92599	SEPTIN8	Septin-8	Glial	+	1.86658	0.0351673	1.08	2.82136		0.692593	0.70631	0.217083	1.32128		1.74159	0.0747209	0.862917	2.59919	15.0882	13.298	13.6462	13.8259	15.5874	15.4908	13.7409	12.8415	13.5817	13.347	12.902	14.233	13.6881	12.8167	13.2021	13.158	13.204	13.7195	13.0412	13.051	13.6557	12.7995	12.9742	13.1666	12.972	13.3089	13.0511	12.9631
Q9Y6N6	LAMC3	Laminin subunit gamma-3	Undefined	+	1.86271	0.0354408	1.58381	2.92888		0.434261	0.811861	0.481212	0.928384		1.39689	0.129733	1.1026	2.23411	11.8433	13.3323	14.0268	11.7837	13.5726		14.1855	12.8716	12.0716	12.2901	11.736	12.8941	13.529	12.4275	9.4083	11.2167	11.7894	12.3397	12.1156		11.7463	11.1255	11.6442	9.82535	12.712		11.9629
P38606	ATP6V1A	V-type proton ATPase catalytic subunit A	Undefined	+	1.85946	0.0356202	0.32875	2.81304		0.344484	0.85071	0.0683335	0.76809		1.68904	0.0818369	0.260417	2.54143	18.1585	17.8457	18.2687	17.9913	18.1655	18.4962	18.338	17.6928	17.8966	17.9248	18.1245	18.1645	17.9196	17.7666	17.6848	18.1175	17.6413	17.679	17.6309	17.7946	17.7785	17.8255	17.5667	17.6077	17.9039	18.18	17.8346	17.6355
Q16762	TST	Thiosulfate sulfurtransferase	Undefined	+	1.8587	0.0356132	0.52	2.81215		0.445749	0.808563	0.175417	0.942725		1.77506	0.0704953	0.344583	2.63577	16.5387	17.0021	16.4978	16.7616	16.839	16.801	16.7617	16.5948	16.9181	16.2064	16.257	16.6111	16.3702	15.6602	16.0587	16.7701	16.2281	16.3491	16.4281	16.6814	16.7557	15.9665	16.1511	16.0356	15.3164	16.0713	16.892	16.4254
P26640	VARS1	Valine--tRNA ligase	Undefined	+	1.85863	0.0355598	-0.3975	-2.81207		0.649199	0.713292	-0.146667	-1.25851		1.01295	0.231585	-0.250833	-1.75047	14.0709	13.7218	13.9179	13.5636	13.9012	14.63	13.7466	14.3273	14.09	14.711	13.9773	14.2173	14.8211	13.9888	14.2982	13.9782	13.898	14.2547	14.3665	14.2191	14.4081	14.4881	14.3499	14.4288	14.5287	14.4144	13.9295	14.5122
Q9H477	RBKS	Ribokinase	Undefined	+	1.85685	0.0357611	-1.41375	-2.84064		0.0892532	0.96045	-0.0904168	-0.238445	+	2.64066	0.0210404	-1.32333	-3.58391	13.8625	13.2931	12.5027	14.6408	13.4395		11.9117	12.7598	15.1203	15.4141	13.7641	13.5523	15.5318	14.8026	14.5271	13.5352	13.9003	14.9474	14.5135	14.6796	14.9345	15.2596	14.4299	14.7899	15.3661	12.8467	13.4517	15.8297
P39687	ANP32A	Acidic leucine-rich nuclear phosphoprotein 32 family member A	Macrophage	+	1.85609	0.0357308	-0.6625	-2.80909		0.203701	0.912087	-0.0904166	-0.496424	+	2.05148	0.0465268	-0.572083	-2.93331	14.0421	13.5119	14.1751	13.3936	13.6343	14.5985	13.0696	13.408	14.2146	14.3441	14.8081	13.8405	14.6193	14.6608	14.4231	13.8508	14.047	14.5351	14.5914	13.6804	14.6192	14.6372	14.5067	14.5961	14.6753	13.4759	13.9461	14.6492
P02652	APOA2	Apolipoprotein A-II	Undefined	+	1.85127	0.0361382	-1.97867	-3.42343		0.18115	0.919578	-0.31	-0.451676		1.00576	0.234568	-1.66867	-1.80383		12.0765		10.4542				12.6083	14.8617	13.0593	13.7825		14.2863	14.5361	11.9478	9.9671	13.6101	14.2925		13.4679		13.8138	14.5984	13.2272			13.4872	13.3311
P07099	EPHX1	Epoxide hydrolase 1	Mesenchymal	+	1.84368	0.0367739	0.61125	2.79457		0.390471	0.82567	-0.1625	-0.849171	+	3.09542	0.0121481	0.77375	4.02028	19.7483	19.1969	20.1241	19.5891	19.7116	19.3488	18.8678	18.8841	18.3674	18.5653	19.1769	19.5122	18.2773	18.5069	18.354	18.778	19.0647	18.097	18.5918	18.6153	18.5766	18.6795	18.7366	18.8664	18.5436	19.2353	19.6492	18.2849
P07195	LDHB	L-lactate dehydrogenase B chain	Undefined	+	1.83735	0.0373767	-1.02125	-2.78717		0.0196153	0.990093	-0.0191663	-0.0561525	+	2.36384	0.0314843	-1.00208	-3.26228	18.5689	17.6336	18.0689	19.2971	17.8193	18.9304	17.795	17.6661	19.6839	19.9214	19.1919	17.9408	19.9065	19.1934	19.5542	18.0762	18.6076	19.9255	19.6815	19.0324	18.4221	19.8397	19.0568	19.7368	20.386	18.6088	18.0841	19.8194
Q9NX63	CHCHD3	MICOS complex subunit MIC19	Undefined	+	1.83672	0.0373893	0.41125	2.78643		0.196746	0.914331	-0.0620836	-0.481873	+	3.23678	0.0113524	0.473333	4.16657	16.4057	16.2699	16.5551	16.3422	16.4528	16.994	16.3792	16.1405	16.063	15.5918	15.8939	16.378	15.8238	16.1184	16.2205	16.2301	15.9515	15.5894	15.8387	15.9379	16.3109	15.742	15.8843	15.7404	16.6033	16.0369	16.2617	15.6782
P49585	PCYT1A	Choline-phosphate cytidylyltransferase A	Undefined	+	1.83464	0.0376	0.5325	2.784		1.5944	0.456923	0.33	2.43646		0.79847	0.32125	0.2025	1.46917	14.1211	14.0948	14.6724	13.635	13.8506	14.4114	13.4757	14.0203	14.1784	13.8102	13.3079	14.1423	13.8935	13.7868	13.7691	14.0406	13.7752	13.6511	13.7378	13.8884	14.0215	13.4485	13.5282	13.457	12.9023	13.882	13.7048	13.0802
Q9BUQ8	DDX23	Probable ATP-dependent RNA helicase DDX23	Undefined	+	1.83416	0.0375513	0.53	2.78344		0.351667	0.846793	0.13625	0.780967	+	2.00246	0.0495448	0.39375	2.88107	13.9366	14.0176	14.0819	13.9199	14.2812	14.5011	13.58	14.0265	13.7992	13.2317	13.666	14.4604	13.605	13.8256	13.4771	13.7657	13.5254	13.3362	13.3957	13.6779	14.0369	13.0626	13.6813	13.6566	12.8432	13.9509	13.8475	13.0298
Q9UK22	FBXO2	F-box only protein 2	Undefined	+	1.83371	0.0375104	-0.5225	-2.78291		0.0856772	0.960969	0.0762499	0.229639		0.978266	0.24335	-0.59875	-1.70638	14.0226	13.5479	14.4533	14.8648	14.584	13.8054	13.7435	13.8024	14.6895	15.2932	14.3044	13.8015	14.697	15.2476	15.3291	12.2514	15.3797	15.2946	15.0073	15.1136	14.253	14.7164	14.4172	14.8015	14.9152	14.9115	14.5091	14.4616
Q96PC5	MIA2	Melanoma inhibitory activity protein 2	Undefined	+	1.83183	0.0376439	1.10875	2.78071		1.73196	0.399667	0.944583	2.58863		0.183176	0.793256	0.164167	0.453117	14.9913	16.2464	16.6183	15.6475	16.5068	17.4323	16.1058	15.2611	17.18	15.7199	14.1421	16.821	15.626	16.0133	15.7541	15.7755	16.6753	15.5589	15.4865	16.4968	15.1352	13.6981	15.6766	15.0966	14.7594	15.6137	15.9605	13.9965
Q14683	SMC1A	Structural maintenance of chromosomes protein 1A	Undefined	+	1.83148	0.0376484	0.38	2.78029		0.00402619	0.997239	0.00166674	0.0117273	+	2.10354	0.0429668	0.378333	2.98856	15.2765	15.0067	15.0265	14.8218	15.3186	15.19	14.7275	14.8384	14.9437	14.3624	14.7057	15.0487	14.7631	14.353	14.3652	14.9117	14.6589	14.2762	14.2999	15.1001	14.9639	14.153	14.9181	14.3375	14.3614	14.858	14.6951	14.8904
Q9Y320	TMX2	Thioredoxin-related transmembrane protein 2	Undefined	+	1.82972	0.0377887	0.77	2.77824		0.770282	0.689382	0.436667	1.43047		0.504686	0.501871	0.333333	1.0384	14.5239	14.7077	14.5692	14.3661	13.9045	14.7706	15.6539	13.6315	13.9927	14.2587	14.7302	14.7734	14.8042	14.7056	14.5885	13.7197	13.6275	14.5767	14.2526	12.1485	13.5895	13.1335	13.6619	14.0472	14.6485	13.201	14.0457	13.6271
Q14240	EIF4A2	Eukaryotic initiation factor 4A-II	Undefined	+	1.82811	0.0378531	-0.40125	-2.77635		0.634639	0.717068	-0.17875	-1.23714		1.05155	0.218911	-0.2225	-1.79901	15.1121	14.7839	14.83	14.6339	14.5863	15.0215	15.1271	14.6286	15.0558	15.3149	14.8951	14.2879	15.2884	14.9454	15.2857	14.8072	15.1695	15.1998	15.3412	15.1416	15.1493	15.6599	14.9346	15.0971	15.7784	15.3032	14.7607	15.2475
P02545	LMNA	Prelamin-A/C [Cleaved into: Lamin-A/C	Ependymal	+	1.82317	0.0382481	0.35875	2.77056		0.392411	0.824767	-0.122917	-0.852523	+	2.45256	0.0280602	0.481667	3.3548	20.2093	19.8887	20.1	19.8195	20.4309	20.4394	20.066	19.782	19.7243	19.2193	19.828	20.2283	19.714	19.263	19.1891	20.0447	19.8096	19.2958	19.3227	19.7041	19.8135	19.4266	19.7516	19.51	19.6163	20.1354	20.0736	19.5417
O00264	PGRMC1	Membrane-associated progesterone receptor component 1	Undefined	+	1.82045	0.0384465	0.42875	2.76737		1.21452	0.567075	0.230833	1.9983		0.719805	0.363901	0.197917	1.35997	18.0596	17.9453	18.5298	17.876	18.237	18.6223	18.127	17.4201	18.0698	17.8828	17.8619	18.5724	17.6377	17.668	17.6546	18.2156	17.781	17.8114	17.7368	17.9809	17.8336	17.4943	17.5949	17.5543	17.4778	17.8253	18.0893	17.5408
P61916	NPC2	NPC intracellular cholesterol transporter 2	Epithelial	+	1.81659	0.0386667	0.8	2.76285		0.272386	0.883301	0.192917	0.633947		1.3837	0.131421	0.607083	2.19727	15.3206	15.0773	15.4293	15.4445	14.4993	15.1521	14.7134	16.079	13.9298	14.7037	15.212	14.8539	14.5272	15.2203	15.2242	14.8697	14.7009	13.9147	15.1111	13.0324	14.8817	12.9408	14.3456	14.6148	15.1263	14.4824	14.24	14.6815
P31942	HNRNPH3	Heterogeneous nuclear ribonucleoprotein H3	Undefined	+	1.81106	0.0391626	0.38625	2.75637		0.383968	0.822654	-0.1325	-0.837895	+	2.85276	0.0170526	0.51875	3.76951	15.2282	15.1683	15.4429	14.9165	15.1315	15.5254	15.2955	15.0322	14.3957	14.5716	14.6722	15.604	14.6832	14.6252	14.7719	15.0389	14.7638	14.195	14.5258	14.5537	15.2111	14.3181	14.6457	14.5806	15.0832	15.0628	15.1874	14.5656
Q5T6V5	C9orf64	Queuosine salvage protein	Undefined	+	1.79819	0.0405075	-0.99625	-2.74127		0.164188	0.932167	-0.124583	-0.412018		1.70091	0.0798071	-0.871667	-2.55452	14.0229	12.7129	12.8669	13.9373	13.1206	13.7527	11.5386	12.6894	14.2366	14.5178	13.9085	12.9615	14.7817	14.2148	13.9974	12.7209	12.9773	14.6079	14.4291	14.055	13.675	14.1695	14.276	14.4498	14.8123	12.9904	13.598	14.6393
P22352	GPX3	Glutathione peroxidase 3	Undefined	+	1.79433	0.0408417	0.525	2.73675		0.203121	0.912368	0.1275	0.495216		0.884676	0.280127	0.3975	1.58484	15.451	16.1184	16.6518	15.7147	15.7546	16.0635	16.0438	15.9845	16.3789	15.3919	14.9	15.7804	15.9597	16.3222	14.4996	15.0391	15.9664	16.2569	14.8031	15.5746	15.6463	15.0686	15.3855	15.0263	14.9505	15.922	16.0329	15.5206
P20618	PSMB1	Proteasome subunit beta type-1	Undefined	+	1.7938	0.0407955	-0.63875	-2.73613		0.523871	0.769262	-0.19	-1.06873		1.46993	0.116465	-0.44875	-2.29617	15.0101	14.1034	15.1525	15.0593	14.7725	15.7379	14.3536	14.6501	15.5482	15.7579	15.7181	14.7828	15.6032	15.156	15.4154	14.6614	15.1065	15.609	15.2798	14.9846	14.7809	15.8869	15.4411	15.7646	16.021	15.2882	15.1013	15.6619
Q96IJ6	GMPPA	Mannose-1-phosphate guanyltransferase alpha	Undefined	+	1.79297	0.0408015	-0.96	-2.76379		0.0887802	0.959614	-0.0816667	-0.237283		1.58025	0.0972557	-0.878333	-2.43337	12.4877	11.3322	10.8681	12.5381	12.2783		11.5454	12.4499	12.8561	13.7462	12.3896	11.1662	13.437	13.1324	13.7127	11.91	12.1048	13.3239	13.413	12.5092	12.9474	12.9605	12.5686	13.0548	14.0067	12.5515	11.6878	13.3427
P08559	PDHA1	Pyruvate dehydrogenase E1 component subunit alpha, somatic form, mitochondrial	Undefined	+	1.79152	0.0408519	0.42	2.73345		0.547359	0.759813	0.189167	1.10537		0.687952	0.38197	0.230834	1.31463	19.0903	19.2212	19.5425	19.4395	19.6525	19.7434	19.1646	18.7847	19.5585	18.9169	19.2097	19.8146	19.1378	18.281	18.7369	19.4486	19.3073	18.8203	18.7479	19.1723	18.7484	18.8467	18.9178	19.1324	18.4058	19.3239	19.1599	18.7248
P61457	PCBD1	Pterin-4-alpha-carbinolamine dehydratase	Undefined	+	1.79087	0.0407911	-0.815	-2.73269		0.531536	0.763575	-0.320417	-1.08074		0.756991	0.34268	-0.494583	-1.41206	15.0651	14.46	16.2734	14.5263	14.8724	15.3616	13.7963	14.2924	15.9964	16.1691	15.3591	13.3568	15.7277	14.9173	15.5767	14.59	15.1116	15.8778	15.8589	15.3544	15.3518	15.9938	15.2801	15.8579	16.2988	15.3981	15.3121	15.6829
O43795	MYO1B	Unconventional myosin-Ib	Undefined	+	1.79086	0.0407159	-0.586964	-2.76125		2.36695	0.312258	-0.745714	-3.29285		0.443896	0.547609	0.15875	0.939652	13.2001	13.3679	13.7463	13.4947	13.8521	13.6784	13.2197	13.5106	12.7246	13.1692	13.6558	13.4453	12.8042	12.8833	13.5689	13.8994	13.6204	13.2308	14.0653	13.1325	14.0417		14.7817	13.1551	14.1586	14.5955	14.2375	13.6905
Q9UQ35	SRRM2	Serine/arginine repetitive matrix protein 2	Macrophage	+	1.79077	0.0406483	0.93	2.73257		1.13585	0.59789	0.54	1.90314		1.65415	0.0861918	0.39	2.50289	15.7991	15.4089	15.8874	14.8083	15.4629	15.4103	15.372	15.1512	15.3619	14.8768	15.0982	15.5077	14.7791	14.9636	14.8483	15.4304	15.0623	14.2524	14.8903	15.2023	14.9072	12.6785	14.8041	14.4895	13.7956	15.4045	15.3918	14.3859
Q9BTZ2	DHRS4	Dehydrogenase/reductase SDR family member 4	Undefined	+	1.79036	0.0405956	0.73875	2.73209		0.273049	0.882561	0.1525	0.635224		1.41104	0.127271	0.58625	2.22879	14.8663	14.5277	15.2088	14.9647	15.8708	15.6492	14.3189	14.1998	14.8729	14.5657	14.7815	14.4	13.3977	14.3874	14.378	15.1743	14.6232	13.3082	13.9523	14.543	14.527	13.6551	13.9911	13.5134	14.3515	14.8223	14.6748	14.1654
P24666	ACP1	Low molecular weight phosphotyrosine protein phosphatase	Undefined	+	1.78964	0.0406752	-0.48375	-2.73125		0.0343897	0.98432	0.0137502	0.0969101		1.9545	0.0538125	-0.4975	-2.82976	16.303	16.3689	17.3498	16.3237	16.51	16.5078	15.7845	16.6432	17.1915	17.3164	17.3099	16.3708	17.4608	16.8055	16.5235	16.6817	17.2682	16.7964	17.0206	16.8904	16.8056	16.9796	16.7284	17.1882	17.2707	17.2337	16.7161	16.725
P30043	BLVRB	Flavin reductase	Undefined	+	1.78706	0.0408864	-0.87625	-2.72822		0.0870157	0.958854	-0.100001	-0.232941		0.956474	0.253058	-0.776249	-1.67842	16.1194	15.5114	17.8221	16.1893	15.7955	15.3133	16.5053	16.0538	18.4632	16.9916	16.5521	14.6222	17.0053	17.7202	16.2958	16.9936	18.2711	17.578	15.2395	17.5468	16.7809	17.4752	17.5511	17.4014	16.9306	17.3688	16.2831	16.5321
Q7KZF4	SND1	Staphylococcal nuclease domain-containing protein 1	Undefined	+	1.78572	0.0409945	0.2425	2.72664		0.871434	0.661158	0.1125	1.56732		1.23184	0.165354	0.13	2.019	17.6371	17.6505	17.6886	17.4248	17.815	17.8949	17.5443	17.4836	17.5085	17.6458	17.5799	17.7435	17.6121	17.4093	17.4203	17.6103	17.3556	17.3626	17.4962	17.3736	17.66	17.3377	17.3564	17.2472	17.131	17.6428	17.5358	17.2627
P55011	SLC12A2	Solute carrier family 12 member 2	Undefined	+	1.78502	0.0409416	-0.62625	-2.72582		0.0805885	0.963326	-0.0350004	-0.217015	+	2.97457	0.0137143	-0.59125	-3.89537	16.3496	16.4483	16.5802	15.7004	16.9396	16.3394	16.0746	15.644	16.8839	17.3122	17.0538	16.6049	16.5901	16.6089	16.7025	16.6258	16.8487	16.7817	17.1043	17.0954	16.1177	16.5144	17.2943	17.0286	16.4312	17.4188	17.3334	16.9452
P23528	CFL1	Cofilin-1	Undefined	+	1.78491	0.040867	-0.36625	-2.72569		0.183032	0.92044	-0.0762499	-0.452808		0.898136	0.272886	-0.29	-1.60256	17.6624	17.2567	17.4167	17.8682	17.5784	18.258	17.4058	17.5356	17.8901	18.4288	18.2515	16.8711	18.1554	17.7407	18.3363	17.4741	18.0149	18.1226	18.1134	17.5858	17.8666	18.2411	17.8994	18.0807	18.0244	17.8626	17.6579	18.3049
Q9UPN3	MACF1	Microtubule-actin cross-linking factor 1, isoforms 1/2/3/5	Undefined	+	1.78446	0.0408436	0.3625	2.72517		0.811935	0.688433	0.160417	1.48749		1.26707	0.156796	0.202083	2.06087	15.0876	15.0768	14.905	14.7821	15.2097	15.3421	14.956	14.5794	14.7807	14.6589	14.8369	15.2295	14.7901	14.7817	14.6038	15.0001	14.7793	14.6941	14.4581	14.8867	14.9476	14.6661	14.4369	14.3997	14.1411	14.9447	14.8642	14.6515
Q6WCQ1	MPRIP	Myosin phosphatase Rho-interacting protein	Undefined	+	1.78373	0.0408276	0.3325	2.72431		0.385767	0.824512	0.0979166	0.84102		1.10886	0.202048	0.234583	1.87006	14.8707	14.6535	14.6277	14.213	14.8938	14.7645	14.8117	14.2309	14.8251	14.3858	14.0914	14.9161	14.326	14.0525	14.3022	14.4898	14.2503	14.0836	14.513	14.5228	14.3356	14.3056	14.2927	13.8389	14.2039	14.5454	14.4673	14.3895
P16152	CBR1	Carbonyl reductase [NADPH] 1	Undefined	+	1.78205	0.0409783	-0.575	-2.72234		0.473572	0.799877	0.21375	0.988378	+	2.41836	0.0294066	-0.78875	-3.31918	19.5652	19.7748	18.6484	19.7587	19.3356	19.8418	18.7601	18.8966	20.3449	20.6069	19.9097	19.2581	20.7476	20.0187	20.3545	19.6495	19.4302	19.7104	21.0002	20.3245	19.8635	19.6653	20.3284	20.3416	19.9092	19.8952	19.2659	19.9051
P04920	SLC4A2	Anion exchange protein 2	Epithelial	+	1.78106	0.0410054	0.505	2.72117		0.214337	0.90685	0.0679167	0.518437	+	2.00987	0.0497089	0.437084	2.88897	20.3786	20.4242	20.5271	20.1892	20.6889	20.8685	20.1973	19.4877	20.1736	19.7335	19.6984	20.3935	19.8834	19.6896	19.9685	20.2997	19.6476	19.6077	19.7934	20.0259	20.172	19.5101	19.5755	19.8199	19.9532	19.9914	20.2959	19.4064
P02549	SPTA1	Spectrin alpha chain, erythrocytic 1	Undefined	+	1.77893	0.0411913	-1.08375	-2.71867		0.106408	0.957136	0.114167	0.279967		1.75836	0.0721862	-1.19792	-2.61754	12.4626	12.2385	14.9952	12.5113	12.1098	13.5722	13.2216	12.8015	15.5062	13.6481	13.5106	12.3035	14.215	14.5925	13.5212	14.418	15.0864	15.3424	12.849	15.2533	13.4836	15.0184	14.4524	14.3121	13.824	14.2741	13.0564	14.1692
P62273	RPS29	40S ribosomal protein S29	Undefined	+	1.77639	0.041355	0.91	2.71569		1.81845	0.394311	0.439583	2.68301		0.930763	0.261713	0.470417	1.64517	14.5722	14.8069	15.3604	14.7729	16.1095	17.2935	15.6781	15.3793	15.9219	14.6147	14.9991	15.502	14.8793	14.9675	14.6237	14.929	14.7078	15.0784	15.2034	14.8897	15.0001	14.4462	15.0862	14.2159	14.2578	14.7931	14.4044	14.4785
Q86X29	LSR	Lipolysis-stimulated lipoprotein receptor	Undefined	+	1.77433	0.0414604	1.23625	2.71326		0.261093	0.884575	0.3575	0.612048		1.01875	0.229742	0.87875	1.7578	13.8782	13.8905	13.9269	13.9786	14.7672	14.8826	13.9316	13.2928	9.39713	13.0851	13.4307	14.5299	14.2144	13.7484	13.3532	13.7105	12.1924	13.2036	13.3194	14.1	13.2663	11.5073	13.7055	13.56	12.0287	13.6906	13.9987	10.8933
Q9P0J1	PDP1	[Pyruvate dehydrogenase [acetyl-transferring]]-phosphatase 1, mitochondrial	Undefined	+	1.77397	0.0414219	0.55	2.71285		0.727616	0.704938	0.369583	1.37098		0.299858	0.669411	0.180417	0.686168	13.0566	13.1873	13.445	13.6304	13.4602	14.0769	13.7753	12.9598	14.6243	13.1787	12.3657	13.6467	13.113	12.2889	12.5471	13.2741	13.2495	13.8673	13.245	13.8404	12.8871	13.094	13.026	12.3822	12.6637	13.4527	13.4091	12.296
P41222	PTGDS	Prostaglandin-H2 D-isomerase	Undefined	+	1.77144	0.0415914	-1.26696	-2.73784		0.220698	0.906035	-0.265417	-0.531469		1.12717	0.197289	-1.00155	-1.8994	13.5543	11.9982	13.0297	13.752	11.3979		13.5359	13.4133	14.6978	14.3929	14.4554	11.5507	14.8532	15.2197	13.345	12.5692	13.5493	15.823	12.9973	14.0069	13.9613	14.7029	14.25	14.1924	15.2194	13.2191	12.8549	15.3779
Q7L266	ASRGL1	Isoaspartyl peptidase/L-asparaginase	Undefined	+	1.77087	0.0415814	-0.64625	-2.7092		0.848947	0.668949	-0.860417	-1.53737		0.147532	0.840061	0.214167	0.375085	13.9166	13.2394	14.6754	14.4948	14.9213	13.6965	14.2154	14.4497	14.6109	14.6026	14.3589	9.4543	14.3593	13.6657	13.6377	15.7675	14.1677	14.8882	13.9675	14.374	14.0521	14.8872	14.7347	14.646	14.9779	15.0203	15.2049	15.2699
P30084	ECHS1	Enoyl-CoA hydratase, mitochondrial	Undefined	+	1.76239	0.0425714	0.3475	2.69923		1.12976	0.598149	0.206667	1.8957		0.688385	0.38241	0.140833	1.31525	18.369	18.4764	18.3889	18.5891	18.1434	17.8586	18.3938	18.6392	18.1712	18.0472	17.9108	18.0878	17.781	18.4492	18.2865	18.2489	18.4628	18.2984	18.4172	18.4342	18.1356	17.7872	18.2494	18.0276	17.628	18.1129	18.3841	17.7501
Q01955	COL4A3	Collagen alpha-3(IV) chain	Undefined	+	1.7607	0.0426453	0.456249	2.69724		0.533939	0.76498	0.165833	1.0845		1.53085	0.106295	0.290416	2.36518	17.5309	17.8195	18.144	17.9179	17.9113	17.7093	17.9597	17.3562	17.4826	17.2639	17.2626	17.9271	17.4069	17.8265	17.2234	17.9479	17.1593	17.5838	17.3425	17.6222	17.3362	17.3684	16.8654	16.7798	17.9851	17.2546	17.7849	17.3151
O60825	PFKFB2	6-phosphofructo-2-kinase/fructose-2,6-bisphosphatase 2	Undefined	+	1.75891	0.0427402	-0.28875	-2.69514		0.729394	0.707036	-0.1825	-1.37348		0.341962	0.633495	-0.10625	-0.763549	16.2596	15.9805	16.2066	16.3575	16.1011	15.7008	15.7602	15.9191	16.0973	16.4247	16.5125	15.2555	16.0824	16.1984	16.5012	16.0856	16.1686	15.861	16.4025	16.1201	16.0675	16.3703	16.3917	16.3512	16.4591	16.613	16.2958	16.0511
P00367	GLUD1	Glutamate dehydrogenase 1, mitochondrial	Undefined	+	1.7582	0.0427638	0.36625	2.6943		0.376904	0.827034	0.0920832	0.825577	+	2.07953	0.04457	0.274167	2.9631	18.427	18.3817	18.0764	18.2009	18.5006	18.041	18.1254	17.8416	18.3536	17.7284	17.7807	18.1062	17.8164	17.9092	17.8209	18.1559	17.8289	17.8147	17.8112	17.9805	18.4234	17.7929	17.5747	17.6321	17.7939	17.6635	18.2131	17.6018
P38159	RBMX	RNA-binding motif protein, X chromosome	Undefined	+	1.75789	0.0427305	0.4075	2.69394		1.2606	0.566777	0.295	2.05321		0.454231	0.54088	0.1125	0.956738	18.1635	17.9756	18.3434	17.8235	18.1973	18.4701	18.1128	17.8796	18.3857	17.6857	17.9404	18.4349	17.979	17.7503	17.6856	18.2327	17.9152	18.0076	17.7237	18.335	17.9919	17.1157	17.7517	17.6018	17.3647	18.163	18.1136	17.6098
P53618	COPB1	Coatomer subunit beta	Undefined	+	1.75669	0.0427894	0.46125	2.69253		0.653901	0.712194	0.18875	1.26538		1.05848	0.216552	0.2725	1.80766	16.8426	16.4725	16.2202	16.2716	16.9355	16.904	16.0913	16.2294	16.3535	16.1937	16.4324	16.8236	16.1735	15.6141	15.9333	16.5239	16.4081	15.9254	16.046	16.2582	15.9954	15.8791	16.1314	16.0116	15.6993	16.6307	16.3439	15.5789
Q9NZ01	TECR	Very-long-chain enoyl-CoA reductase	Undefined	+	1.75613	0.0427491	0.9575	2.69187		1.15452	0.594135	0.534583	1.9259		1.12262	0.197881	0.422917	1.88697	14.6365	14.2321	15.53	14.3942	14.9984	14.9697	13.7735	14.0038	13.9742	13.6424	13.872	15.0919	13.9915	14.6205	13.627	13.9243	14.4622	14.3113	14.0459	14.1702	13.9987	13.0482	14.0506	14.0844	12.7947	14.2547	14.4625	12.1904
Q05519	SRSF11	Serine/arginine-rich splicing factor 11	Undefined	+	1.75582	0.0426949	0.515	2.69151		1.83256	0.386427	0.45625	2.69831		0.133502	0.854382	0.0587502	0.343291	15.2827	14.7611	15.01	14.5676	15.1036	15.7735	14.855	14.6668	15.655	14.5733	14.6641	15.4593	15.0021	14.7969	14.4061	14.7871	14.9815	14.8117	14.883	15.2874	14.521	13.8532	14.8517	14.6102	14.1552	14.8177	14.8738	14.2107
O60504	SORBS3	Vinexin	Undefined	+	1.75577	0.0426268	1.01333	2.75166		0.268414	0.882579	0.193333	0.627794	+	2.25862	0.0352048	0.82	3.1521	14.1134	13.5042	13.0826	13.5324	14.8783	13.8241	13.9526	12.9259	13.2645	12.8556	12.7517	13.5398	12.9711	13.2462	13.4503	12.931	13.3136	11.6978	12.651	12.189	13.7105		11.9878	12.225	12.201	13.6315	12.5208
Q15029	EFTUD2	116 kDa U5 small nuclear ribonucleoprotein component	Undefined	+	1.75144	0.0429807	-0.445	-2.68635		0.440877	0.813075	-0.127916	-0.934637		1.26487	0.156417	-0.317083	-2.05827	15.9658	16.0386	15.8176	15.7446	16.7801	16.6541	16.2671	16.2818	16.3478	16.6792	16.9751	15.8722	16.5971	16.6361	16.9265	16.3753	16.1184	16.4633	16.5245	16.5966	16.8242	16.6784	16.5565	16.4716	17.2011	16.6474	16.2672	16.4623
Q96LZ7	RMDN2	Regulator of microtubule dynamics protein 2	Undefined	+	1.74749	0.0432702	0.5475	2.68171		0.68052	0.705751	0.224583	1.30395		1.23799	0.1643	0.322917	2.02634	14.0557	14.6035	15.0317	14.8826	15.2759	14.5283	14.6968	14.9857	14.0518	14.8297	14.7466	14.9779	14.1258	14.3482	14.3926	14.0572	14.754	14.411	14.4953	14.0333	14.1068	14.2165	14.1107	14.2295	13.7923	14.7954	14.8481	13.5765
Q14195	DPYSL3	Dihydropyrimidinase-related protein 3	Ependymal	+	1.74506	0.0434256	-0.78	-2.67884		1.55471	0.482519	-0.691667	-2.39201		0.129062	0.860082	-0.0883332	-0.333091	15.9533	15.449	16.1168	17.0309	15.8848	15.6923	15.4353	16.0984	16.0051	16.2478	17.0838	15.6841	16.2063	16.061	16.3585	15.151	15.7038	16.9466	16.1256	14.9726	16.9782	17.5237	16.0606	17.1152	17.4713	15.9048	16.0801	16.7728
Q8N684	CPSF7	Cleavage and polyadenylation specificity factor subunit 7	Undefined	+	1.73819	0.043993	0.62625	2.67076		0.400921	0.819323	0.154583	0.867166		1.60592	0.0941395	0.471667	2.44931	14.2707	14.2895	13.6714	13.895	14.7481	13.0767	13.9413	13.6832	13.3889	13.2545	13.4128	14.2455	13.6907	13.803	13.5699	13.7031	13.236	13.1381	13.4188	12.8507	14.0949	12.7909	12.9589	12.8836	13.5065	13.4585	13.5643	13.3174
Q05682	CALD1	Caldesmon	Undefined	+	1.73742	0.043993	0.76	2.66985		0.079242	0.962432	-0.0620834	-0.213656		1.56538	0.0995655	0.822083	2.40398	15.168	14.1522	14.0591	13.9162	14.4451	16.1232	14.921	14.5991	13.8897	14.0238	14.1858	15.2761	14.9539	13.874	13.6151	13.6009	13.1156	12.4978	14.0547	13.1276	13.5047	13.273	14.1534	13.8504	14.0278	14.175	14.2323	14.1045
P68402	PAFAH1B2	Platelet-activating factor acetylhydrolase IB subunit beta	Undefined	+	1.73696	0.0439721	-0.371249	-2.6693		0.981924	0.623663	0.27	1.71105	+	3.03953	0.0128611	-0.641249	-3.9625	16.3565	16.7788	16.3722	16.9358	16.6815	17.2602	16.7498	16.7096	17.3727	17.5743	17.4689	16.4923	17.3818	17.7309	17.2271	16.9012	17.2703	17.9876	17.4306	17.6363	17.0567	17.0674	17.1423	17.5264	17.2156	16.9136	16.6301	17.2588
Q9HC38	GLOD4	Glyoxalase domain-containing protein 4	Undefined	+	1.73515	0.0441461	-0.92375	-2.66717		0.0662093	0.972504	0.0691666	0.180729		1.91204	0.0569126	-0.992917	-2.78416	14.5354	14.8084	13.9984	15.0601	13.1755	14.1958	13.8486	13.8926	15.5967	15.9294	14.6507	13.5355	16.0845	15.4673	15.7217	13.8905	14.2624	15.9012	15.9055	15.2576	15.1096	15.5072	14.9983	15.0794	16.2938	14.0505	14.0853	15.795
P30711	GSTT1	Glutathione S-transferase theta-1	Undefined	+	1.73157	0.0445417	-0.83125	-2.66295		0.400588	0.81927	-0.34375	-0.866595		0.580633	0.448115	-0.4875	-1.15638	13.5135	12.7283	14.304	14.3478	12.4755	13.8589	13.7394	14.2888	15.2538	15.3455	13.2472	12.9441	14.2556	13.404	12.6383	13.5106	15.4247	14.7493	15.3112	13.6625	15.0136	15.1092	13.9529	15.0393	14.3666	14.5183	14.0295	13.8846
Q9P0K7	RAI14	Ankycorbin	Undefined	+	1.72958	0.0446655	0.4875	2.66061		2.22427	0.333268	0.410417	3.11601		0.202668	0.769399	0.0770833	0.494271	14.6618	14.5927	15.2017	14.2174	14.7464	15.2676	14.7057	14.0464	14.9104	14.269	14.3469	15.062	14.4173	14.6516	14.2956	14.8831	14.9137	14.4806	14.3525	14.674	14.0853	14.038	14.1172	14.1834	13.6545	14.4687	14.6443	14.3638
P08133	ANXA6	Annexin A6	Undefined	+	1.72927	0.0446159	0.441251	2.66025		0.390811	0.82575	0.13875	0.849759		0.924024	0.262481	0.3025	1.63641	19.9213	19.6907	18.7924	19.4349	19.2617	19.8988	19.255	19.1202	19.4884	18.4121	19.0427	19.2602	19.0276	19.1877	19.2055	19.4311	18.4558	19.1662	18.8505	19.8724	19.0778	18.7221	19.1564	18.7864	19.1126	18.6258	18.9607	19.3843
Q08431	MFGE8	Lactadherin	Undefined	+	1.72882	0.0446356	1.33	2.65972		1.69079	0.422036	-1.1442	-2.55779	+	3.40361	0.00910345	2.4742	4.3957	15.8588	11.6227	14.0182	14.0958	15.2288	15.086	14.9827	14.3673	10.7733	11.4772	13.7982	13.7544	12.8469	12.1036	10.6337	12.5443	11.2473	11.2251	10.8772		13.2159	12.0791	12.534	12.7404	13.2676	13.4066	13.8946	13.4898
Q13510	ASAH1	Acid ceramidase	Undefined	+	1.72807	0.0446414	0.602501	2.65883		0.634746	0.717781	0.2725	1.2373		0.712752	0.367348	0.33	1.34999	16.9447	16.8629	17.2568	17.2484	16.3563	17.5557	16.0217	17.3298	16.0644	16.4227	17.2471	16.4064	16.0045	16.6111	16.3335	17.7353	16.9651	16.4657	17.1061	16.0433	16.296	15.6548	16.2035	16.7997	16.228	16.6348	16.7147	16.2391
P04040	CAT	Catalase	Undefined	+	1.72758	0.044654	-0.765	-2.65825		0.232199	0.897983	0.139583	0.554787		1.94582	0.0543186	-0.904583	-2.82045	16.8056	16.5924	18.6146	16.2896	17.2349	16.5695	16.4198	16.473	18.7831	17.6319	17.6008	16.2125	17.8473	18.0532	17.5209	18.0949	18.3721	18.2761	17.0758	17.8774	17.6384	18.0239	17.9106	17.7701	17.2809	17.5769	17.1577	17.7494
Q9HAN9	NMNAT1	Nicotinamide/nicotinic acid mononucleotide adenylyltransferase 1	Undefined	+	1.72727	0.0445842	0.53375	2.65789		0.108044	0.956796	0.0924998	0.283869		0.801689	0.319657	0.44125	1.47356	14.1861	14.5708	14.4022	13.9599	13.886	14.0806	14.0093	14.3921	16.2093	12.9605	13.6495	13.82	13.2712	13.5925	13.4786	13.5964	13.7102	13.2622	13.555	13.8399	13.6376	13.725	12.8034	12.9893	14.0886	14.0973	14.1844	13.7001
Q15120	PDK3	[Pyruvate dehydrogenase	Undefined	+	1.72651	0.0446175	0.54125	2.65698		0.903339	0.644664	0.27125	1.60939		0.73128	0.357898	0.27	1.37613	14.692	14.521	15.1915	15.1258	15.2263	16.0658	15.0018	14.7457	15.3722	14.9295	14.783	15.4719	14.7933	14.4609	14.53	14.2007	14.8941	15.216	14.404	14.5891	14.8598	14.5613	14.6122	14.4295	14.5589	14.9869	14.2762	13.9635
P50914	RPL14	60S ribosomal protein L14	Undefined	+	1.72376	0.0447877	0.31	2.65375		0.53203	0.764359	0.120417	1.08152		1.2933	0.150351	0.189583	2.09183	15.5553	15.6841	16.0474	15.8377	15.7844	16.0303	15.7951	15.685	15.4131	15.4226	15.4117	15.8124	15.3626	15.8107	15.813	15.6139	16.0086	15.6765	15.4027	15.6374	15.9778	15.3387	15.1999	15.281	15.7588	15.6925	15.4523	15.2468
P49756	RBM25	RNA-binding protein 25	Undefined	+	1.72298	0.0447658	0.3775	2.65283		0.600793	0.731715	0.182917	1.18681		0.721492	0.363966	0.194584	1.36235	14.4032	14.0208	14.3	14.1841	13.6295	14.3296	14.2217	14.2699	14.1699	13.7442	13.1623	14.1862	14.0171	14.1103	13.852	13.9615	14.1759	13.7356	13.9595	14.6063	14.3214	13.4022	13.6573	13.6826	14.1366	13.6684	13.9594	13.5018
P05452	CLEC3B	Tetranectin	Undefined	+	1.71539	0.0455085	1.49875	2.64387		0.177614	0.923069	-0.218334	-0.441183	+	2.29086	0.0339561	1.71708	3.18592	14.981	15.328	14.7543	15.1366	15.6839	17.5798	14.6791	17.8255	12.9808	13.4501	15.3354	15.2113	15.246	15.4917	13.1051	12.624	13.8753	14.4354	12.3346	14.2461	14.1321	12.6962	13.0154	14.6021	15.2501	15.0153	15.3721	13.8871
P13671	C6	Complement component C6	Undefined	+	1.71289	0.0456968	0.989107	2.66714		0.719768	0.704067	-0.624659	-1.36305	+	2.01665	0.0495166	1.61377	2.93922	12.6164	13.0718	11.854	12.7962	13.1959		13.3683	14.9548	12.4421	10.5817	10.8426	13.1518	13.055	12.135	10.1086		12.2781	11.8016	9.37584	10.8361	11.6106	11.6423	12.1775	12.3319	12.1288	12.6985	12.6845	11.798
Q16718	NDUFA5	NADH dehydrogenase [ubiquinone] 1 alpha subcomplex subunit 5	Undefined	+	1.71121	0.0458299	0.5925	2.63895		0.0166816	0.991199	-0.0100005	-0.0479076		1.93207	0.0552	0.6025	2.8057	17.4949	17.2579	17.9153	17.989	17.9912	18.1192	16.9381	17.0669	16.9712	16.7282	15.882	17.634	16.5837	17.1898	16.8002	17.133	17.6432	17.2048	17.1152	17.0737	16.9882	16.6189	17.2838	17.0398	16.6209	17.5091	17.5691	16.4067
Q9UII2	ATP5IF1	ATPase inhibitor, mitochondrial	Undefined	+	1.71037	0.0458608	0.74625	2.63795		0.319371	0.860186	0.13625	0.722411		1.73438	0.0750859	0.61	2.59128	16.3535	16.1849	17.6766	16.1967	17.202	17.0775	16.6792	15.633	15.5752	15.6391	16.055	16.3813	15.5873	16.3789	16.2482	16.3604	15.9358	16.6861	15.7669	15.5503	16.6151	15.2616	15.8759	15.5763	15.7487	15.8663	16.4201	15.6505
P00450	CP	Ceruloplasmin	Epithelial	+	1.70879	0.0459322	-0.79375	-2.63609		0.936682	0.637509	-0.4325	-1.65285		0.712164	0.367551	-0.36125	-1.34915	14.9747	15.8253	14.5467	15.3442	14.3515	14.0139	14.633	15.4678	15.71	15.3817	15.6463	15.0105	14.9396	16.01	14.9462	14.2001	14.7217	16.1867	15.0541	15.2459	14.7545	16.1965	15.6071	15.761	15.7532	15.1674	15.5926	16.6747
Q08209	PPP3CA	Serine/threonine-protein phosphatase 2B catalytic subunit alpha isoform	Undefined	+	1.70653	0.0461252	-0.6075	-2.63342		1.93504	0.402746	-0.452917	-2.80888		0.467724	0.529283	-0.154583	-0.978856	13.3439	13.0911	13.7985	14.2752	13.9	14.2288	13.2674	13.3755	13.7366	13.6589	14.0102	13.7824	13.6007	13.6775	13.4655	13.524	14.0645	14.2999	13.8949	14.0849	13.5791	15.0804	13.9309	14.0939	14.7136	14.4299	14.2492	14.0825
P29401	TKT	Transketolase	Undefined	+	1.70653	0.0460473	-0.537499	-2.63342		0.697445	0.706124	-0.22	-1.32822		0.999983	0.236838	-0.3175	-1.73404	17.537	16.5256	17.1089	17.5901	17.4643	18.1241	17.2816	17.3531	17.4147	18.1563	18.071	17.2787	17.9398	17.6645	17.782	17.1338	17.3897	18.24	17.4281	17.7873	17.8375	18.4614	17.6376	18.1312	18.0744	17.6204	17.3638	18.1636
P26641	EEF1G	Elongation factor 1-gamma	Undefined	+	1.70627	0.0460236	0.985	2.63311		0.427218	0.81302	-0.24	-0.911804	+	2.50437	0.0258281	1.225	3.4087	20.48	19.9769	19.5625	19.8588	20.5521	22.6639	20.2167	20.9487	19.3331	18.8166	19.9648	20.7232	19.6699	19.5411	18.4385	18.3192	19.1528	19.4228	19.1377	19.1837	18.7762	19.5473	19.3491	19.1933	19.7611	19.6906	19.8762	20.1809
Q9UBI1	COMMD3	COMM domain-containing protein 3	Undefined	+	1.70622	0.0459529	-0.635	-2.63305		0.270224	0.882908	0.129167	0.629775	+	2.9348	0.0147673	-0.764167	-3.85427	12.8792	13.4359	13.3299	12.6635	12.8169	12.441	13.4481	13.7764	14.3626	13.1508	13.7047	13.219	13.5819	13.7815	13.775	13.8785	14.1225	14.127	14.3837	14.3037	13.5268	13.7334	14.7381	13.5951	13.5238	13.2984	14.2036	13.2635
O96005	CLPTM1	Cleft lip and palate transmembrane protein 1	Undefined	+	1.70132	0.0463597	0.55125	2.62727		0.765858	0.689673	0.233333	1.42435		1.10178	0.204207	0.317917	1.86135	15.5641	14.7786	14.4707	14.6215	15.2953	15.4392	14.5554	14.6611	14.6394	14.4116	14.6365	14.8893	15.4656	14.6499	14.2884	14.5692	14.4471	14.1931	14.4713	14.6025	14.3825	13.4703	14.4438	14.1752	14.5235	14.6574	14.6589	14.673
Q9UEW8	STK39	STE20/SPS1-related proline-alanine-rich protein kinase	Undefined	+	1.70079	0.0463221	-0.425	-2.62664		0.394578	0.823207	-0.105833	-0.856262		1.23743	0.164265	-0.319167	-2.02567	13.8072	14.1496	13.934	13.8569	13.4425	13.1975	14.5125	14.005	14.0111	14.319	14.5657	14.1558	13.6756	14.5027	14.318	14.3464	14.359	13.6856	14.355	13.8677	14.0232	14.0538	14.6239	14.3768	14.1563	14.3795	14.4864	14.2027
P0DOX7	IGK	Immunoglobulin kappa light chain	Undefined	+	1.69893	0.0464791	-1.28375	-2.62445		1.80637	0.398174	-1.55625	-2.66987		0.172301	0.807612	0.2725	0.429705	16.989	20.4821	17.4381	18.2439	18.2671	18.9727	17.0239	17.7718	19.1934	19.3979	16.8441	16.5112	17.338	20.0717	16.9762	16.2591	16.5156	19.2047	16.3375	19.8546	18.8426	20.6091	19.1022	19.8288	19.1561	18.2296	19.5729	20.1149
P21980	TGM2	Protein-glutamine gamma-glutamyltransferase 2	Endothelial	+	1.69673	0.0467425	0.69375	2.62185		2.16797	0.36093	-0.629167	-3.05669	+	5.09638	0.000615385	1.32292	6.16763	18.9524	18.5189	18.2596	18.922	19.345	20.0685	18.8459	18.7721	17.8925	17.0315	17.9614	18.4425	17.5916	17.5525	17.5362	17.6301	17.8118	17.3403	16.9609	17.9205	18.9263	17.8501	18.0554	17.6944	18.1785	17.8847	18.5149	19.0444
Q12904	AIMP1	Aminoacyl tRNA synthase complex-interacting multifunctional protein 1	Undefined	+	1.69668	0.0466644	-0.36125	-2.62178		0.421814	0.814597	-0.204167	-0.902705		0.297538	0.671773	-0.157083	-0.681814	14.8188	15.2496	14.7457	14.3473	14.7663	14.3104	14.7917	14.8289	14.7487	15.3569	14.9566	13.1326	15.1564	14.9388	15.0763	14.8348	14.9225	15.3983	15.3764	14.7813	15.3717	15.2932	15.1595	15.268	14.949	15.0356	14.5654	15.106
Q02338	BDH1	D-beta-hydroxybutyrate dehydrogenase, mitochondrial	Undefined	+	1.6963	0.0466067	0.5525	2.62134		1.08794	0.594881	0.288333	1.84425		0.78952	0.324993	0.264167	1.45693	19.4296	18.9376	19.3958	19.877	20.0957	19.4455	18.9091	18.7265	19.6178	18.5901	18.8974	19.5678	19.0399	19.0457	18.6638	18.9601	19.1527	19.3361	18.8207	19.3872	18.9226	18.6071	18.8189	18.9027	18.5884	19.0928	19.3254	18.1608
P11498	PC	Pyruvate carboxylase, mitochondrial	Mesenchymal	+	1.69587	0.0465691	0.4525	2.62083		0.00169383	0.999776	-0.000833035	-0.00494685		1.68321	0.0823873	0.453333	2.53502	16.9851	16.5513	17.4541	17.0754	17.3144	17.4192	16.7585	16.5039	16.4796	16.345	16.7492	17.5242	16.4255	16.0215	16.1039	16.7095	16.8258	16.1862	16.6207	16.6543	16.3901	16.4626	16.4034	16.5181	16.2362	17.0862	16.9921	16.3541
Q96TA1	NIBAN2	Protein Niban 2	Undefined	+	1.69162	0.04701	-0.36375	-2.61581		0.515352	0.776961	-0.116667	-1.05531		1.40324	0.128476	-0.247083	-2.21981	15.429	15.1674	15.2142	15.0993	15.7281	15.6305	14.9634	15.5751	15.7845	15.8149	15.6315	15.4999	15.5106	15.1211	15.7526	15.3428	15.5345	15.7816	15.5715	15.8649	15.2644	15.9093	15.9158	15.769	15.6475	16.0907	15.722	15.4011
P12081	HARS1	Histidine--tRNA ligase, cytoplasmic	Undefined	+	1.6909	0.0469851	-0.3725	-2.61495		0.0509881	0.97712	0.0166667	0.14127		1.86472	0.0612439	-0.389167	-2.73313	15.0496	14.607	15.1561	15.0987	15.6279	15.2469	14.7444	14.6424	15.1684	15.8434	15.7718	14.997	15.5632	15.0319	15.4379	15.0786	15.3797	15.4875	15.4946	15.6901	15.0422	15.4835	15.4837	15.5155	15.1253	15.5954	15.5457	15.3625
Q96EY1	DNAJA3	DnaJ homolog subfamily A member 3, mitochondrial	Undefined	+	1.68936	0.0471391	0.53875	2.61314		0.990785	0.625266	0.325	1.72235		0.629741	0.416046	0.21375	1.22991	15.1354	14.8291	15.7458	15.3908	15.7039	15.5372	15.0084	14.8472	15.6751	14.5673	15.2144	15.4058	14.6348	15.2539	14.5097	14.9123	15.6047	14.9284	14.9059	15.1446	14.4232	14.4203	14.988	14.9786	14.5282	15.4142	15.1035	14.0487
Q92900	UPF1	Regulator of nonsense transcripts 1	Undefined	+	1.6865	0.0473653	0.43125	2.60976		0.494056	0.785119	0.13875	1.02143		1.12433	0.197751	0.2925	1.88906	15.3503	15.1553	16.0077	15.2186	15.4757	15.0185	14.9893	15.865	14.9468	14.9844	15.4824	15.7518	14.9991	14.7846	14.6587	15.2914	15.3502	15.0131	14.9868	14.9028	14.9908	14.8459	14.8579	14.7478	14.9025	15.4842	15.2097	14.6121
P32119	PRDX2	Peroxiredoxin-2	Undefined	+	1.68641	0.0473003	-0.64375	-2.60965		0.0853491	0.961221	0.0579165	0.228828		1.62465	0.0909378	-0.701667	-2.47016	18.6845	18.3546	20.2166	18.9869	18.6085	18.8802	19.2734	18.5589	19.8471	19.73	19.5858	17.8295	20.0015	20.0437	19.9146	19.8193	20.0404	20.1541	19.0247	19.7751	19.2878	19.8335	19.8212	19.859	19.2933	19.8713	18.896	19.8532
Q8IW45	NAXD	ATP-dependent	Undefined	+	1.68532	0.0474003	-0.2525	-2.60837		1.00425	0.615454	-0.132083	-1.73945		0.58313	0.445996	-0.120417	-1.16017	14.6712	14.4589	14.7087	14.7755	14.6124	15.1362	14.4814	14.2571	15.1157	15.032	14.7941	14.5601	14.9209	14.5019	14.7515	14.6431	14.5184	14.6831	14.9315	14.6655	15.063	14.9316	14.8993	14.8448	14.9065	14.8626	14.8291	14.7984
O60832	DKC1	H/ACA ribonucleoprotein complex subunit DKC1	Undefined	+	1.68105	0.0479013	0.52625	2.60331		0.177066	0.922765	0.0708334	0.440004	+	2.1884	0.0380773	0.455417	3.07824	14.435	14.4523	14.8552	14.0995	14.637	14.5899	14.6403	13.6755	14.0536	13.5862	13.8376	14.1288	13.8262	14.3369	14.1371	14.4617	14.0387	13.5149	13.6782	14.0098	14.5966	13.3666	13.913	13.839	13.4474	14.2107	14.2483	13.5517
Q9NX46	ADPRS	ADP-ribose glycohydrolase ARH3	Undefined	+	1.67955	0.048046	-0.39125	-2.60154		0.538805	0.766856	-0.139583	-1.09209		1.05633	0.217461	-0.251667	-1.80498	15.2126	15.4168	15.4011	14.9798	15.9055	14.848	15.2762	15.5506	15.5113	15.889	16.0128	15.3314	15.2622	15.2603	15.6516	15.3376	15.5304	15.6671	16.0778	15.3944	15.6605	16.251	15.5768	15.419	15.7262	15.6331	15.9528	15.5137
P62249	RPS16	40S ribosomal protein S16	Epithelial	+	1.67732	0.0481836	0.5025	2.59889		0.156131	0.939074	0.0708336	0.394258		1.54379	0.10433	0.431667	2.37974	17.7903	17.9234	18.1804	18.0626	18.4857	18.8761	18.0189	17.6818	17.9695	17.5083	17.7462	18.717	17.6724	17.0064	17.4302	17.69	17.7346	17.6028	17.4821	17.7943	17.6811	17.3927	17.3835	17.4819	17.4143	18.4283	17.9192	17.3078
P17643	TYRP1	5,6-dihydroxyindole-2-carboxylic acid oxidase	Undefined	+	1.67614	0.048216	1.77542	2.65255		0.643403	0.714197	0.754394	1.25892		1.10684	0.202934	1.02102	1.87422	15.0392	14.3271	16.0196	15.3542	15.1153	12.9546	15.5158	12.6591	13.6864	14.1783		14.1407	15.0133	12.7826	13.5984	14.0065	10.583	13.9765	14.0371	13.6219		13.2324		11.5687	11.1128	14.4299	13.1156	13.6305
P23297	S100A1	Protein S100-A1	Undefined	+	1.67275	0.0485556	-1.22125	-2.59349		0.00584458	0.999011	-0.00625002	-0.0169887		1.68077	0.0827018	-1.215	-2.53232	11.4676	12.2783	14.2021	14.7447	11.8057	13.7954	14.0187	12.7986	14.6639	14.241	14.7111	14.5434	15.0085	13.6013	14.7302	12.5104	13.4545	16.321	14.0619	14.4272	13.5787	15.2782	14.2725	14.3002	14.6818	14.035	13.9053	14.8367
P23368	ME2	NAD-dependent malic enzyme, mitochondrial	Undefined	+	1.66403	0.0495595	0.4375	2.58316		1.71478	0.406945	0.39	2.56977		0.125637	0.861763	0.0475	0.325179	20.5016	20.7759	20.7453	20.9943	20.7021	20.8324	19.9876	20.3157	20.7479	20.6562	20.1967	21.2623	20.7887	20.274	20.2451	20.8436	20.5669	20.4144	20.4854	20.2275	20.0177	20.2051	20.2437	19.8262	19.5493	20.5973	20.4506	20.4578
Q99523	SORT1	Sortilin	Glial	+	1.66364	0.0495309	0.74875	2.58271		0.427251	0.813676	-0.237083	-0.911858	+	2.78368	0.0177617	0.985833	3.6981	14.5682	13.5639	14.5254	14.1117	14.5068	15.5275	13.7782	14.3481	13.2568	12.704	13.8399	14.5512	13.4702	13.1008	12.7722	13.3112	14.1638	13.491	12.6896	13.2376	13.336	12.9098	13.7003	13.3823	14.063	14.7	13.6827	13.178
Q9Y5X3	SNX5	Sorting nexin-5	Undefined	+	1.66331	0.049522	-0.4775	-2.58231		0.351395	0.846778	-0.135417	-0.780481		1.22029	0.167551	-0.342083	-2.0052	13.5934	13.5047	14.3562	13.1639	13.2558	13.5642	13.4903	13.6923	13.7347	14.6546	13.6875	13.4834	13.8748	13.5591	14.3338	13.7081	14.0519	14.0537	14.4021	13.5042	14.1064	13.8873	14.435	14.646	13.9367	14.1464	13.8216	13.4266
Q567U6	CCDC93	Coiled-coil domain-containing protein 93	Undefined	+	1.66197	0.0496494	-0.765833	-2.63488		0.976987	0.621863	-0.804318	-1.71006		0.0233394	0.973486	0.0384848	0.0667304	12.1696	12.0308	11.2547	12.2584	12.8351			13.4081		12.8732	13.0019	12.2091	12.672	12.6299	13.0847	12.1819	12.6576	12.6006	12.7805	8.48755	13.4001	12.8948	13.3269	13.3443	12.946	13.3427	12.4412	13.0491
P04083	ANXA1	Annexin A1	Undefined		1.6535	0.0506386	0.65625	2.57069		0.199558	0.912536	-0.100417	-0.487772	+	2.32198	0.0328393	0.756667	3.21851	16.7856	16.3638	17.3665	17.1547	17.9166	17.9379	17.926	17.5621	16.7046	16.8545	16.4795	17.0326	17.1884	15.9711	16.3848	16.1117	16.4345	17.562	16.5182	16.234	16.6119	17.4399	17.2027	16.416	16.1854	16.5383	16.4594	16.9072
P20042	EIF2S2	Eukaryotic translation initiation factor 2 subunit 2	Undefined		1.64996	0.0510485	0.45125	2.56649		1.60675	0.461856	-0.260833	-2.45024	+	3.32675	0.00945455	0.712083	4.25985	14.3091	13.785	14.269	14.5655	15.2797	14.9603	14.0881	14.5353	13.349	13.9887	14.2357	13.5016	13.6573	13.6657	13.9718	13.7712	14.0324	13.7109	13.9127	13.3695	13.8267	13.9661	14.0423	14.1276	13.8945	14.297	14.0493	13.9946
P09493	TPM1	Tropomyosin alpha-1 chain	Undefined		1.64786	0.0512116	0.6675	2.564		0.446676	0.809661	-0.20875	-0.944262	+	2.23368	0.035814	0.87625	3.1259	18.0376	16.6543	17.0472	16.9229	17.695	18.4399	17.7672	16.6553	16.8351	16.3901	16.6965	17.7126	17.2599	15.5623	15.9679	16.6955	16.452	16.1606	16.2668	16.319	16.7698	16.4426	16.8776	16.3294	16.6716	16.6853	16.7993	17.31
P48637	GSS	Glutathione synthetase	Undefined		1.64583	0.0513613	-0.8225	-2.5616		0.166925	0.931347	-0.100417	-0.418007		1.81975	0.065851	-0.722083	-2.68442	15.0815	14.0781	15.0574	15.6341	14.9463	16.2928	14.8424	14.2396	15.9005	16.2813	16.0067	14.8777	16.3986	15.5108	15.7311	14.8729	15.4952	16.2685	15.8735	15.7002	15.1239	16.3233	15.9433	16.2635	16.1413	15.4118	15.0644	16.5038
P12814	ACTN1	Alpha-actinin-1	Undefined		1.64347	0.0517939	-0.38125	-2.55879		0.579645	0.741931	-0.14375	-1.15488		0.808163	0.316209	-0.2375	-1.48237	16.3651	16.0162	15.9477	16.1312	16.298	16.9735	16.3067	16.9464	16.7349	16.8349	16.8574	16.4352	17.2244	15.8967	16.6483	16.434	16.3834	16.6608	16.7562	16.4854	16.6494	16.9861	16.8488	16.7219	16.7537	16.893	16.4599	16.7394
Q96QR8	PURB	Transcriptional activator protein Pur-beta	Undefined		1.64259	0.0518135	-0.36125	-2.55775		0.497651	0.783226	-0.148333	-1.02718		0.650684	0.401336	-0.212917	-1.26068	13.8834	14.7536	14.2128	14.0388	13.8322	13.5922	14.2461	14.3233	14.8777	14.3266	13.7016	13.7753	14.4338	14.4069	14.8389	13.9122	14.5564	14.4216	14.4729	14.1337	14.7591	14.5052	14.3643	14.1154	14.5433	14.4714	14.5143	14.4881
Q9H3N1	TMX1	Thioredoxin-related transmembrane protein 1	Undefined		1.64051	0.0520449	0.38875	2.55528		0.298938	0.872062	0.08	0.684443		1.38982	0.130665	0.30875	2.20433	15.4089	15.1082	15.7641	15.1638	15.3008	14.5623	15.4558	14.9675	14.58	14.7654	14.8934	15.4818	14.7853	15.111	14.7611	15.2972	14.9702	14.6989	14.8669	14.6689	14.938	14.492	14.6841	14.7485	14.7411	15.1395	15.1658	14.7076
P00167	CYB5A	Cytochrome b5	Mesenchymal		1.6398	0.0520449	0.34	2.55444		0.398189	0.819715	0.0908332	0.862476		1.17494	0.180857	0.249167	1.95066	13.9986	13.2544	13.579	13.5027	13.5221	13.6417	13.4533	12.8791	13.3884	12.8772	13.2647	13.6461	13.6386	13.2682	12.8763	13.0925	13.0367	13.2395	13.2793	13.1187	13.5165	12.9882	13.1013	13.3483	12.9355	13.1039	13.0513	13.0479
Q9BY77	POLDIP3	Polymerase delta-interacting protein 3	Undefined		1.63818	0.0521792	0.745	2.55252		0.218157	0.907262	0.161667	0.526275		1.29423	0.150202	0.583333	2.09292	13.5643	13.7643	13.8031	12.8897	13.7798	14.4458	13.9761	13.1223	13.7024	12.5094	13.8417	13.4168	13.4551	12.0087	12.1458	12.7543	13.3346	12.9086	12.7593	14.1698	12.7785	13.6637	13.9866	12.8752	11.9986	12.6851	13.127	12.2454
P31146	CORO1A	Coronin-1A	Undefined		1.63547	0.0524153	0.555	2.5493		0.0582526	0.977109	-0.0224999	-0.160242	+	2.56666	0.0228016	0.5775	3.47339	16.58	16.1072	17.2262	16.6626	17.1848	17.4017	17.5659	16.789	16.2109	16.7292	16.5028	16.3328	16.2931	15.8647	16.3976	16.6986	16.6436	16.0778	16.2579	16.3519	16.9138	16.0362	15.8607	16.4264	16.4893	16.8802	16.3084	16.1609
P23471	PTPRZ1	Receptor-type tyrosine-protein phosphatase zeta	Ependymal		1.63543	0.0523381	-3.18667	-2.80131		1.39359	0.517717	-1.68167	-2.24332		0.745299	0.351046	-1.505	-1.41783		10.0394	13.0039	14.7848				9.76352	14.6619	12.8045	13.6101		15.0245	14.1051	12.4626	12.132	10.3322	16.1693	13.5398	12.5692	13.4823	16.4321	13.826	14.9617	15.9825			15.8135
Q15833	STXBP2	Syntaxin-binding protein 2	Undefined		1.63472	0.0523376	-0.690714	-2.57238		1.66681	0.431483	0.571667	2.5169	+	3.54667	0.00821622	-1.26238	-4.54959	12.5026	12.5695		12.054	11.045	12.9647	11.9673	11.7134	14.6013	13.3411	12.4875	13.3446	13.9794	13.3545	13.6551	13.0182	12.665	13.3475	13.3677	13.3596	13.6259	12.761	12.8928	12.3777	12.7295	12.9539	12.7183	12.3834
P11177	PDHB	Pyruvate dehydrogenase E1 component subunit beta, mitochondrial	Undefined		1.62949	0.0528839	0.3275	2.5422		0.864813	0.658807	0.217084	1.55853		0.386124	0.598336	0.110416	0.841639	17.4579	17.5982	17.9754	17.9566	18.0927	18.08	17.8855	17.7343	17.9355	17.5978	17.5192	18.3531	17.5641	17.1016	17.4428	17.9574	17.8638	17.8337	17.7756	17.9218	17.3002	17.7223	17.6373	17.7593	16.9209	17.6909	17.5158	17.6169
P50395	GDI2	Rab GDP dissociation inhibitor beta	Undefined		1.62346	0.0536698	-0.52	-2.53503		0.103401	0.958755	-0.0491671	-0.272773		1.70792	0.0788315	-0.470833	-2.56222	16.7154	16.5221	16.9387	17.6465	17.4736	17.5379	16.8195	16.9631	18.0684	17.8227	17.3158	17.1143	17.7238	17.5787	17.5631	16.8037	17.2405	18.1585	17.475	17.7184	17.1509	18.0676	17.6194	17.7464	17.809	17.4274	16.9435	18.0123
Q13263	TRIM28	Transcription intermediary factor 1-beta	Undefined		1.62282	0.0536355	0.7975	2.53427		0.0489157	0.9788	0.0183333	0.13581	+	2.05743	0.0460294	0.779167	2.93963	16.2072	15.7228	16.2372	15.6223	16.664	18.2372	15.8518	15.9627	15.3423	15.3526	15.8197	16.3142	15.4051	15.287	15.2716	15.629	15.7478	15.2804	15.3719	15.58	15.3052	15.2142	15.3564	15.4983	15.3662	15.9443	15.9202	15.5084
E9PAV3	NACA	Nascent polypeptide-associated complex subunit alpha, muscle-specific form	Undefined		1.62208	0.0536519	0.81125	2.53339		0.46581	0.802598	0.15	0.975732		1.76939	0.0710752	0.66125	2.62959	17.214	16.3273	16.3897	16.0283	17.0028	18.5523	17.0126	16.2496	16.2364	16.39	16.5793	16.5339	16.2253	15.9532	15.9231	15.7687	16.0565	16.5168	15.8241	16.2119	15.6782	16.5611	16.0009	16.3951	15.3129	16.3414	15.9551	16.0348
P27482	CALML3	Calmodulin-like protein 3	Undefined		1.61868	0.0540284	-0.855	-2.52935		0.603801	0.730916	-0.335416	-1.19132		0.927807	0.26198	-0.519584	-1.64133	17.1261	17.9323	15.9932	17.6235	17.7507	18.3274	18.1088	16.8948	18.0128	18.948	17.4248	17.0464	18.2516	17.8438	18.543	18.3894	17.5387	17.7048	18.9699	17.1996	19.1024	18.1256	18.9455	17.5014	18.4502	17.7101	18.6817	18.0747
P28070	PSMB4	Proteasome subunit beta type-4	Undefined		1.61797	0.0540568	-0.60375	-2.5285		1.02631	0.604992	-0.547917	-1.76733		0.067188	0.923184	-0.0558334	-0.183228	14.611	13.1534	13.661	13.768	13.9631	13.6884	14.137	14.357	11.8773	14.0072	14.8914	14.0294	14.7068	13.7015	14.5324	13.6297	14.0862	14.4386	13.7305	14.0402	13.8254	14.0659	14.6141	14.2785	15.3754	14.706	14.3355	14.9522
P21912	SDHB	Succinate dehydrogenase [ubiquinone] iron-sulfur subunit, mitochondrial	Undefined		1.61525	0.0544	-0.45375	-2.52527		1.79083	0.402936	-0.365416	-2.65297		0.186559	0.78989	-0.0883336	-0.460332	16.8141	17.3437	17.4002	17.087	16.8388	15.9667	16.4046	17.1696	16.6726	16.5137	17.1945	16.5157	16.6065	16.8676	16.9654	16.7768	17.5853	17.5247	17.2203	17.1417	17.2458	17.5507	17.3116	17.462	17.37	17.2909	17.3306	17.0903
P30101	PDIA3	Protein disulfide-isomerase A3	Undefined		1.61074	0.0548868	0.24	2.5199		0.500153	0.781101	-0.11875	-1.03117	+	2.38412	0.0308043	0.35875	3.28346	19.1505	19.1595	18.8392	19.1155	18.8797	18.7069	19.0894	18.9363	18.8737	18.4921	18.85	18.173	18.5541	18.7878	18.8156	18.5261	18.7794	18.8665	18.7517	18.064	18.8931	19.049	18.7202	18.5722	18.9548	18.7861	18.5302	18.4651
P05141	SLC25A5	ADP/ATP translocase 2	Undefined		1.60997	0.0549137	0.3375	2.51898		0.64627	0.714601	-0.157083	-1.25423	+	2.30472	0.0331847	0.494583	3.20044	17.0726	17.164	16.7487	17.3575	17.5711	16.8397	16.5561	16.7024	16.5623	15.8292	16.8617	16.2011	16.0711	16.7121	16.4862	16.4997	16.7845	16.937	16.6752	16.4598	16.6695	16.4629	16.5516	16.6006	16.7831	16.9388	16.6475	16.6621
Q9UD71	PPP1R1B	Protein phosphatase 1 regulatory subunit 1B	Epithelial		1.60917	0.0549843	-1.02875	-2.51803		0.498979	0.781614	0.320417	1.0293	+	3.35436	0.0093617	-1.34917	-4.28851	14.3402	15.2287	14.6889	13.6199	14.472	15.6522	13.4678	15.5705	16.0974	16.7747	16.0637	15.104	16.0255	15.9352	16.6689	15.3259	15.4894	15.2043	16.6066	16.4459	15.6806	13.8886	16.5091	16.3219	15.6034	15.604	16.1735	15.5024
O00273	DFFA	DNA fragmentation factor subunit alpha	Undefined		1.60748	0.0551174	-0.73625	-2.51602		0.987927	0.62007	0.385833	1.71871	+	3.14481	0.011776	-1.12208	-4.07136	12.9233	12.8434	11.366	12.7349	13.4363	12.6878	12.4994	11.5163	13.5304	13.9907	13.8076	12.7526	13.8897	13.4918	14.0161	12.7239	13.1781	13.6374	13.9752	14.4805	13.4469	13.6522	13.567	13.771	13.0505	12.8463	12.9835	12.5798
P06702	S100A9	Protein S100-A9	Undefined		1.60683	0.0551125	1.38	2.51525		0.506447	0.778958	-0.58625	-1.0412	+	3.10903	0.0121832	1.96625	4.03435	16.416	17.427	15.2496	15.3813	16.7534	16.3213	17.5912	16.2302	13.9232	12.9549	15.876	12.9382	15.3871	14.5479	15.9594	13.881	15.1486	15.7635	14.3488	12.7294	15.8544	17.2906	13.6876	13.2966	15.746	15.2943	14.9696	14.1855
Q8WWC4	MAIP1	m-AAA protease-interacting protein 1, mitochondrial	Undefined		1.604	0.0554009	0.501964	2.535		0.538649	0.765519	0.187083	1.09184		1.28991	0.151265	0.314881	2.0966	13.8454	13.2374	13.994	13.6514	13.3967		13.9291	13.3878	13.5346	13.8523	13.4967	12.9657	13.0249	13.4566	13.2049	13.299	13.7536	13.1959	13.345	12.7151	12.9753	12.8503	13.4719	13.6062	13.0706	13.1812	13.6089	12.3011
P04217	A1BG	Alpha-1B-glycoprotein	Undefined		1.60164	0.0557134	-1.61089	-2.53213		0.0187278	0.988544	0.0362499	0.0537571		1.31046	0.146223	-1.64714	-2.14292	12.8836	12.8611		13.9477	13.2038	10.5818	10.1214	12.3931	15.7207	14.1546	12.9832	12.0393	14.199	15.6594	12.7016			15.6042	11.1039	15.1484	12.2225	14.4575	14.7853	13.7465	14.7531	12.9144	13.1362	15.1301
Q8TCS8	PNPT1	Polyribonucleotide nucleotidyltransferase 1, mitochondrial	Undefined		1.60014	0.0558072	0.59375	2.50728		0.701573	0.705475	0.22375	1.3341		1.02651	0.228128	0.37	1.76759	16.5817	16.7248	16.7269	15.8345	17.3169	17.6702	16.4296	16.422	16.6853	16.1196	16.0772	16.932	16.3148	15.8818	15.9927	16.5651	16.3713	16.4355	15.8402	16.8945	15.6864	16.4899	16.331	16.2859	15.4627	16.1047	16.2833	16.3056
Q9H2U2	PPA2	Inorganic pyrophosphatase 2, mitochondrial	Undefined		1.59757	0.0560373	0.5525	2.50422		0.105665	0.956693	-0.0554167	-0.278193	+	2.87899	0.0160238	0.607917	3.79661	15.3354	15.9715	15.3368	15.4572	15.8842	15.6544	14.9426	15.5654	14.6757	14.8396	15.0824	14.16	14.4227	14.9474	15.0252	15.1034	15.5209	14.9382	15.2875	14.9161	15.2429	15.015	15.1276	15.0546	14.9608	15.2391	15.392	13.6996
P30041	PRDX6	Peroxiredoxin-6	Undefined		1.59248	0.056707	-0.6925	-2.49815		0.1146	0.953169	-0.0845835	-0.299396		1.11982	0.198664	-0.607917	-1.88352	18.6421	17.7722	18.862	19.8701	18.3467	18.7952	17.8015	18.2568	19.6749	19.2103	19.8561	17.8472	19.1044	19.2238	18.8899	18.1225	19.2961	20.5893	18.8434	19.1696	18.9506	19.8331	19.3352	19.5347	19.3284	18.7512	18.7069	19.4514
P14625	HSP90B1	Endoplasmin	Endothelial		1.59221	0.0566749	0.525	2.49784		0.460077	0.80578	0.122083	0.966348		1.42554	0.124728	0.402917	2.24545	20.1692	19.6675	19.576	19.7358	20.4735	20.3936	19.238	19.009	19.4818	19.0227	19.3526	20.1304	19.3506	19.3514	19.4264	19.4657	19.4493	19.1756	19.1387	19.2239	19.2863	19.1978	19.1806	18.877	19.609	19.5962	19.4028	18.9113
Q16798	ME3	NADP-dependent malic enzyme, mitochondrial	Undefined		1.58905	0.057051	0.57	2.49406		0.644964	0.714247	0.239583	1.25231		1.18871	0.177091	0.330417	1.96728	14.6457	15.1318	15.276	15.287	15.6727	15.9131	15.1982	14.9158	14.8446	14.5655	14.8596	15.2916	14.6548	14.7243	14.4448	15.6422	14.6958	15.0501	15.0993	15.2497	14.787	14.141	14.6054	14.7274	13.7688	15.2745	15.0628	15.1169
Q7L2E3	DHX30	ATP-dependent RNA helicase DHX30	Undefined		1.58814	0.0570617	0.39	2.49298		0.621517	0.724815	0.165833	1.21774		0.831536	0.304303	0.224167	1.514	14.5435	15.5289	15.5631	15.189	15.4864	15.3736	15.3953	15.5757	14.991	15.1324	15.2549	15.4223	14.8575	14.4486	15.0952	15.4917	15.3214	14.7449	15.1085	15.4391	14.9311	14.8096	14.8377	14.9262	14.5338	15.4113	15.2712	14.8205
Q9BX66	SORBS1	Sorbin and SH3 domain-containing protein 1	Undefined		1.58786	0.0569861	0.49	2.49265		0.310332	0.864881	-0.213333	-0.705706		1.45393	0.119788	0.703333	2.27793	14.7075	13.8369	14.6997	13.9569	13.7902	14.7851	14.4138	14.0026	13.9184	13.5466	14.0467	14.65	14.138	13.4772	13.6877	13.2637	13.8775	11.4132	13.7417	13.0889	13.7121	13.4887	14.0205	13.8253	13.2448	13.6065	13.9555	14.4208
P50990	CCT8	T-complex protein 1 subunit theta	Undefined		1.58009	0.0579754	-0.39625	-2.48338		0.536292	0.765801	-0.140417	-1.08817		0.853543	0.293311	-0.255833	-1.54351	17.763	17.3449	17.1016	17.665	18.1002	18.2666	17.2343	17.5483	17.7649	18.2829	17.6948	17.6357	18.2708	17.7335	18.2592	17.118	17.9444	17.9469	17.9872	17.974	18.0868	18.1164	18.0604	18.1886	17.819	18.2632	17.7104	17.9411
P27987	ITPKB	Inositol-trisphosphate 3-kinase B	Undefined		1.57907	0.0580707	-0.415	-2.48216		0.0940462	0.959577	0.0349999	0.250165	+	2.0583	0.0460442	-0.45	-2.94055	13.8715	14.2059	14.3376	13.959	14.0551	14.9027	13.8138	13.8142	14.5147	14.5424	14.6368	14.2746	14.4448	14.1244	14.2939	15.0238	15.1059	14.4417	14.4854	14.9745	14.6689	14.1939	14.6021	14.5397	14.2243	15.035	14.7662	14.2642
Q16630	CPSF6	Cleavage and polyadenylation specificity factor subunit 6	Undefined		1.57788	0.0581411	0.35875	2.48074		0.298701	0.871834	0.109166	0.683997		1.07876	0.210416	0.249584	1.83288	14.5357	14.5401	14.5908	14.1664	14.4922	14.4659	14.4254	14.0197	13.8269	14.0285	14.2542	14.6602	14.0378	14.6984	14.2309	14.6044	13.9227	13.7361	14.1601	13.7163	14.7168	13.6237	13.7402	13.7068	14.1285	14.1449	14.1442	14.1779
P01023	A2M	Alpha-2-macroglobulin	Endothelial		1.57612	0.0583583	-1.45625	-2.47864		1.07001	0.598082	-1.19708	-1.82201		0.180967	0.795134	-0.259167	-0.448389	14.9536	16.7087	15.9818	14.7582	14.1578	16.079	14.4909	15.1469	16.9432	16.1682	15.4998	15.0579	15.752	17.2221	14.4921	13.2118	13.7186	17.9224	14.2033	16.3542	15.0868	17.3128	17.0325	18.4468	16.737	14.2257	17.19	17.8869
P19404	NDUFV2	NADH dehydrogenase [ubiquinone] flavoprotein 2, mitochondrial	Undefined		1.5761	0.0582691	0.3	2.47862		1.47401	0.508671	0.29875	2.30082		0.00342882	0.997154	0.00124995	0.00999409	17.9707	17.9718	18.1595	18.2354	17.978	17.7643	17.5431	18.1123	17.8568	17.7526	17.4908	18.3519	17.4297	18.307	17.9285	18.0334	18.2513	17.9898	17.9571	18.2326	17.9773	17.5851	17.6924	17.6433	17.2796	17.6799	18.0473	17.4175
Q9BV40	VAMP8	Vesicle-associated membrane protein 8	Undefined		1.57384	0.0586137	0.737143	2.49822		0.0510166	0.977934	-0.035	-0.141345	+	3.02595	0.0128054	0.772143	3.9927	13.7635	13.8799	13.7576	12.9844	14.2277		13.7713	13.9217	13.0322	12.5755	13.6091	12.9815	12.9736	13.3006	13.1492	12.9749	12.7012	11.9934	13.1572	13.3768	12.6451	12.7864	12.6508	12.8526	14.3327	13.8224	12.8261	12.245
Q9NXC5	MIOS	GATOR complex protein MIOS	Undefined		1.5684	0.0594085	0.4375	2.46941		0.242729	0.890258	0.0683335	0.575868		1.81651	0.0658833	0.369166	2.6809	14.7361	14.1118	14.9754	14.1772	14.9479	14.6553	14.1435	14.0564	14.1742	13.8673	14.2645	14.3747	14.0636	14.0931	13.6615	14.3815	14.0243	14.1843	13.8898	14.3516	14.4405	13.8006	14.3687	13.873	13.794	14.1043	14.3225	13.6325
Q6PCB7	SLC27A1	Long-chain fatty acid transport protein 1	Undefined		1.56827	0.0593486	-0.66125	-2.46926		0.1073	0.957917	0.0474999	0.282096	+	2.00759	0.0495814	-0.70875	-2.88654	14.4633	16.1882	16.4478	15.8415	15.5428	14.752	15.5359	16.0803	16.5389	16.0734	16.5782	16.7477	15.6835	15.7193	15.7677	16.5596	16.7757	16.2826	16.4035	16.6505	15.9643	16.1846	16.5187	16.4501	16.1734	16.4464	16.6418	15.7721
Q9NTK5	OLA1	Obg-like ATPase 1	Undefined		1.56776	0.0593191	-1.10768	-2.49079		0.778327	0.694007	-0.20375	-1.44156		1.57712	0.0977355	-0.903929	-2.42982	13.86	13.7014	14.0926	13.5367	10.4676		13.4952	13.162	14.0528	14.6013	14.0147	13.5922	14.4886	14.1102	14.3481	13.4996	13.9692	14.207	14.3778	13.8516	14.0171	14.5559	14.3792	14.3584	14.2308	14.3128	13.8717	14.639
Q9UJ70	NAGK	N-acetyl-D-glucosamine kinase	Undefined		1.56723	0.0593263	-0.23625	-2.46802		1.10164	0.595233	-0.192917	-1.86117		0.14153	0.845915	-0.0433333	-0.361564	15.9459	15.7847	15.9615	15.8908	16.358	16.4032	15.9633	15.762	16.0118	16.4212	16.2913	15.4395	16.2058	15.74	15.9479	15.9416	16.1921	15.9823	16.0907	16.3509	16.3662	16.2226	16.2234	16.2274	16.1846	16.4583	16.0692	16.2004
Q96C19	EFHD2	EF-hand domain-containing protein D2	Undefined		1.56679	0.059303	-0.38625	-2.46749		0.0960651	0.960856	0.0520837	0.255074		1.26672	0.156711	-0.438333	-2.06046	14.5937	14.7247	14.9918	15.0971	15.4319	15.5194	14.7217	14.7684	16.3624	15.6781	15.213	14.9348	15.6062	14.7737	15.4238	15.1187	14.5584	16.0324	15.5041	15.8301	14.9422	15.7492	15.1847	15.7366	15.3575	15.4035	15.3607	15.2005
Q02878	RPL6	60S ribosomal protein L6	Epithelial		1.56573	0.0593707	-0.31	-2.46623		0.686748	0.706109	-0.108334	-1.3129		1.31217	0.146201	-0.201666	-2.114	17.0771	17.8632	17.6943	17.5326	17.5027	17.3263	17.5096	17.9431	17.6215	17.879	18.0053	17.7073	17.6545	17.4465	17.7815	17.8784	17.8919	17.7167	17.7864	17.6975	17.8837	17.8303	17.7903	17.7892	17.5047	18.2831	18.0207	17.8259
O75390	CS	Citrate synthase, mitochondrial	Undefined		1.56566	0.059287	0.54	2.46614		1.18729	0.575716	0.39125	1.96557		0.501846	0.502664	0.14875	1.03388	18.1217	18.7314	19.0297	18.7178	18.8162	18.7073	18.4544	18.7855	18.638	18.2999	18.6874	19.0398	17.95	18.0744	18.3288	18.5773	18.9328	18.2599	18.7678	18.7106	17.9215	17.9648	18.5097	18.3388	17.2142	18.8313	18.6707	17.6073
Q13884	SNTB1	Beta-1-syntrophin	Epithelial		1.56256	0.0596621	0.44	2.46244		0.54569	0.760924	0.157083	1.10278		1.18364	0.178108	0.282917	1.96117	18.7368	18.9147	18.9885	18.645	18.8997	19.1498	18.2049	18.1648	18.7391	18.2979	18.2394	18.9724	18.3393	18.441	18.3267	18.602	18.5493	18.0742	17.9595	18.6019	18.4279	17.7551	18.032	18.2515	18.4303	18.7355	18.6417	17.8914
O43809	NUDT21	Cleavage and polyadenylation specificity factor subunit 5	Undefined		1.56255	0.0595783	0.3225	2.46243		0.587861	0.73803	0.16	1.16733		0.697817	0.375778	0.1625	1.32875	15.2194	14.9949	14.9644	14.8755	14.9746	14.7092	14.8927	14.5034	14.9439	14.4902	14.385	15.2399	14.892	14.9065	14.7393	15.0039	14.5644	14.8648	14.4999	14.2146	15.1039	14.2021	14.523	14.3675	14.675	14.2306	14.6419	14.798
Q9HBA0	TRPV4	Transient receptor potential cation channel subfamily V member 4	Undefined		1.56163	0.059609	-0.36	-2.46132		0.114002	0.953045	0.0366665	0.297985	+	2.01109	0.0498208	-0.396667	-2.89028	15.0699	14.7864	15.0975	14.6222	15.1718	15.0408	14.2071	15.0804	15.2361	15.3669	15.3374	15.0378	15.3999	14.8078	15.5208	14.7576	15.56	15.5867	15.2289	15.5212	15.015	15.2218	15.0958	15.6317	15.1376	15.5538	15.3694	14.9269
P39059	COL15A1	Collagen alpha-1(XV) chain [Cleaved into: Restin	Undefined		1.55912	0.0598799	0.7825	2.45832		1.87902	0.415946	0.780417	2.74858		0.00443714	0.995322	0.00208326	0.0129182	15.6035	15.3653	15.8824	15.0842	15.6626	15.3333	15.4815	15.1903	16.141	14.9577	15.1487	15.7566	15.625	15.9362	15.3718	15.1187	15.8082	15.1401	15.3942	14.9455	14.3461	12.7252	14.742	14.7786	14.7451	15.2872	15.2675	15.42
Q9UBS4	DNAJB11	DnaJ homolog subfamily B member 11	Undefined		1.55762	0.060024	0.57125	2.45653		0.677533	0.704274	0.16625	1.29965		1.10985	0.201733	0.405	1.87128	15.1122	14.4769	15.302	14.4082	15.3626	16.334	14.9781	14.5125	15.2877	14.1559	14.671	14.8794	14.8904	14.7088	14.7411	14.6303	14.9454	14.2165	14.3388	14.3782	14.4165	14.4288	14.4469	14.3419	14.7604	14.3713	14.7466	14.3914
Q5HYI8	RABL3	Rab-like protein 3	Undefined		1.5565	0.0601617	0.52875	2.45519		0.0976537	0.961484	-0.0420833	-0.258925		1.8419	0.0635219	0.570833	2.70844	14.7684	13.42	13.7407	13.6105	14.6572	14.1482	14.4315	13.4596	12.8358	13.3587	14.1923	13.5956	14.0074	13.451	13.3526	13.6258	13.4497	13.1264	13.6225	12.8792	13.661	12.9471	13.4296	13.3294	13.5072	13.5876	13.8227	13.7246
P46108	CRK	Adapter molecule crk	Undefined		1.55495	0.0603109	-0.56	-2.45333		0.429714	0.812364	0.232083	0.915994	+	2.00707	0.0493395	-0.792083	-2.88599	14.228	13.5637	12.7529	13.0904	12.6679	13.7582	13.4752	13.1318	14.6022	14.666	13.505	12.7179	14.6949	14.6017	14.3569	13.6041	13.4651	14.5503	14.5761	14.1601	14.1431	13.7788	14.0706	14.1934	14.1643	13.5151	13.1666	14.1187
Q9Y5P6	GMPPB	Mannose-1-phosphate guanyltransferase beta	Undefined		1.55391	0.060394	-0.986786	-2.47386		0.192249	0.917505	-0.0966668	-0.472399		1.6567	0.0859107	-0.890119	-2.5196	11.6683	12.8804	14.3763	14.1891		12.5941	13.8534	14.4231	13.5257	14.8891	14.1723	14.1734	14.6192	14.6483	14.9555	13.4133	13.9933	14.3254	14.5945	14.4797	13.9238	14.3121	14.3736	14.8888	14.8904	14.3563	13.9449	14.6183
P84157	MXRA7	Matrix-remodeling-associated protein 7	Undefined		1.5534	0.0603756	0.64625	2.45148		0.149557	0.940178	0.0754168	0.379621	+	2.18475	0.0383361	0.570833	3.07439	14.861	14.9302	15.0817	14.3372	15.2036	16.1133	15.2568	14.9977	14.2808	14.489	14.5235	14.8194	14.3714	14.2124	14.4314	14.6978	14.9335	13.8157	14.751	14.9999	14.291	13.8204	14.9476	14.8642	13.4718	14.7755	14.9507	14.4884
Q8NBF2	NHLRC2	NHL repeat-containing protein 2	Undefined		1.55309	0.0603452	-0.6025	-2.45111		0.190372	0.917746	0.150417	0.468427		1.45628	0.119199	-0.752917	-2.28061	13.1223	13.3257	13.3336	13.3646	13.3732	14.4582	13.7323	12.6091	14.6138	14.5064	12.2939	13.9741	15.4869	14.3551	14.2935	13.5273	13.2851	14.879	14.4561	14.3185	14.5777	13.7788	14.3659	13.4751	14.6175	13.8679	13.5068	13.9155
Q15904	ATP6AP1	V-type proton ATPase subunit S1	Undefined		1.55105	0.0605944	0.94875	2.44866		1.0387	0.610759	0.697083	1.78291		0.300902	0.668646	0.251667	0.688124	13.7252	12.7986	14.5594	12.7925	13.4066	14.1384	12.664	13.0917	13.3608	13.1971	13.5717	13.8366	11.7663	13.8382	13.0235	13.704	14.5966	11.7713	12.6595	12.4243	12.0293	11.6313	12.7605	12.8414	12.5249	13.3933	13.4193	10.9955
Q96DH6	MSI2	RNA-binding protein Musashi homolog 2	Undefined		1.55097	0.0605045	0.38375	2.44858		0.721915	0.70417	0.15	1.36295		0.980299	0.243339	0.23375	1.70897	17.2567	16.6307	16.5055	16.1378	17.0431	16.9948	16.4666	16.467	16.6875	16.1842	16.289	16.8132	16.1385	16.2545	16.2391	16.5948	16.4523	16.6282	16.3876	16.8012	16.5851	16.08	16.562	16.24	15.9804	16.4694	16.4419	16.0825
P51688	SGSH	N-sulphoglucosamine sulphohydrolase	Undefined		1.55002	0.0606341	1.35375	2.44743		1.79766	0.401376	1.1625	2.66041		0.296687	0.672302	0.19125	0.680214	15.435	14.2671	15.877	14.4179	15.4926	16.0683	14.761	16.093	14.606	14.7384	15.681	15.7669	14.4362	15.4565	14.7997	15.5795	14.9891	14.4659	15.8765	14.9008	14.969	11.019	14.5768	14.1445	13.3578	15.2768	14.8847	13.3495
Q86UX7	FERMT3	Fermitin family homolog 3	Undefined		1.5487	0.0607337	0.5725	2.44586		0.449828	0.807565	0.214167	0.949475		1.03261	0.225284	0.358333	1.77526	14.6003	14.344	14.5934	14.5697	14.623	15.3441	15.0031	15.4223	15.1075	14.5333	14.1667	14.7832	14.4672	13.9639	14.357	15.2855	14.6305	13.6175	14.1133	14.3928	14.5434	15.0471	13.7496	13.9599	13.644	14.6736	14.5606	13.7291
Q15274	QPRT	Nicotinate-nucleotide pyrophosphorylase [carboxylating]	Undefined		1.54498	0.0612939	-0.933809	-2.51929		0.202965	0.912153	-0.215667	-0.497347		0.97381	0.244769	-0.718143	-1.71879	11.8543	12.0943		11.4286	11.7111	11.753	9.98177	11.355	12.2951	12.4872	9.99445	12.1895	13.0657	11.8506	12.4902		11.3569	13.0679	12.8991		11.8545	13.4442	11.9872	12.2957	12.8329			11.9071
O14602	EIF1AY	Eukaryotic translation initiation factor 1A, Y-chromosomal	Undefined		1.54439	0.0613038	-1.05875	-2.44069		0.343533	0.851335	0.191667	0.766379	+	2.37807	0.031078	-1.25042	-3.27714	11.3059	12.6357	11.773	11.495	10.2207	9.44102	12.3026	12.4662	13.1315	13.0677	12.7457	11.3068	13.0223	11.8778	12.6134	12.9034	12.7642	12.5594	13.1346	13.357	12.2596	11.9017	12.9821	12.8169	12.0903	12.0257	12.977	13.0582
P02750	LRG1	Leucine-rich alpha-2-glycoprotein	Undefined		1.53925	0.0621149	3.24625	2.43453		0.282267	0.877856	0.87	0.652896		1.18574	0.178007	2.37625	1.9637	19.5782	18.691	20.7859	19.6721	20.71	20.4167	19.7134	13.7954	14.7758	18.5699	14.6063	19.1687	19.8495	14.4914	13.94	20.0694	19.4028	13.5798	19.8365	13.2425	19.3481	13.9529	13.189	19.7094	14.917	19.4296	13.4166	13.4299
Q5T440	IBA57	Putative transferase CAF17, mitochondrial	Undefined		1.53842	0.0621471	0.44875	2.43354		1.93669	0.407879	0.44625	2.81065		0.00542155	0.993442	0.0025001	0.0157666	14.6299	14.6361	15.2832	15.2747	15.1322	14.6877	14.6543	14.2512	14.9918	14.4962	14.6815	15.3604	14.4932	14.1935	14.5712	15.0884	14.9929	14.8181	15.0042	15.1007	14.3965	14.043	14.0128	14.4782	14.0724	14.9896	14.7999	14.1601
Q969G5	CAVIN3	Caveolae-associated protein 3	Undefined		1.53445	0.0626608	0.93625	2.42879		0.118559	0.951074	0.103409	0.30897		1.30556	0.147403	0.832841	2.11519	14.561	12.5067	13.1618	12.9165	13.5674	14.9516	14.1002	12.5834	12.8985	12.4927	13.4403	13.6909	13.8382	11.3979	11.4607	12.4565	12.3865		12.8672	12.8825	12.0027	11.6388	13.144	12.9659	12.1035	13.0473	12.8868	13.0726
P84090	ERH	Enhancer of rudimentary homolog	Undefined		1.53104	0.0630733	0.6875	2.42469		0.550642	0.758247	0.324166	1.11044		0.554994	0.465957	0.363333	1.11716	18.5138	17.441	17.9569	16.7297	18.592	18.6341	17.5141	18.0654	18.3648	16.8818	17.8861	18.7442	18.004	17.1074	17.0525	18.4038	17.9902	16.5599	16.8606	16.9599	17.4706	16.4298	17.4872	17.4361	16.9405	17.5976	16.8785	17.6933
Q9HD34	LYRM4	LYR motif-containing protein 4	Undefined		1.52659	0.0635666	1.01375	2.41936		0.685745	0.704911	0.514584	1.31146		0.915067	0.265525	0.499167	1.62474	14.5254	15.0642	15.7288	14.3547	14.7569	14.5112	14.9758	13.7605	14.7202	14.6165	15.0557	15.4838	13.4904	13.3416	14.3933	14.1035	14.521	13.0122	13.9248	13.8758	12.4941	13.6511	14.298	14.6213	12.1488	14.4022	14.9199	13.0381
Q9Y240	CLEC11A	C-type lectin domain family 11 member A	Undefined		1.52635	0.0635146	1.16482	2.4401		0.479658	0.797176	-0.771023	-0.999874		1.56924	0.0990241	1.93584	2.43513	14.5802	14.1511	14.4659	14.5903		15.1022	13.768	16.2345	12.1673	12.9256	14.7803	14.2009	14.2108	13.6768	11.0729	7.71272	13.4095	13.8213	12.4143		12.8056	12.1885	13.3747	13.9319	13.9938	14.0651	15.364	12.5504
O43264	ZW10	Centromere/kinetochore protein zw10 homolog	Undefined		1.52577	0.0635387	0.485	2.41837		0.746768	0.694682	0.4125	1.39782		0.0857837	0.904016	0.0724998	0.229902	15.039	14.8159	14.9459	14.6219	15.3736	15.6183	16.1429	15.1351	16.1391	14.5427	14.104	15.1553	15.0203	14.1221	14.374	15.7373	14.7745	16.0482	15.314	16.3585	14.2847	15.1685	14.7279	14.8901	14.4327	14.5503	14.8779	14.8869
P35754	GLRX	Glutaredoxin-1	Undefined		1.52574	0.0634461	-0.658571	-2.43936		0.672771	0.705997	-0.426364	-1.29558		0.322042	0.651225	-0.232208	-0.729257	12.7109	12.7889	13.4697	13.0712	13.4684		13.4456	13.7958	12.9879	12.5696	14.9663		13.286	14.0413	13.133	13.3135	14.6993	13.2525	12.6851	13.3844	13.2851	15.2166	14.1412	14.1188	13.7956	13.5796	13.509	13.616
Q14247	CTTN	Src substrate cortactin	Undefined		1.52497	0.063476	-0.5975	-2.41741		0.707794	0.705007	-0.217917	-1.34295		0.983573	0.242185	-0.379583	-1.71315	12.7203	13.4807	13.3086	12.8927	12.4956	14.3242	13.5312	13.9593	12.9125	13.9679	14.0721	13.3497	13.5849	14.0234	14.2456	13.8176	13.3542	13.6396	13.8552	13.8024	14.3636	13.2607	13.9891	13.8498	14.2096	13.9401	13.9858	13.8892
Q13126	MTAP	S-methyl-5'-thioadenosine phosphorylase	Undefined		1.51949	0.0644244	-0.9375	-2.41083		0.44076	0.811772	-0.345833	-0.934442		0.681869	0.386195	-0.591667	-1.30589	12.3689	12.8925	11.4619	13.7127	12.7313	14.618	13.9126	13.8128	12.1538	14.5059	12.8735	11.894	14.5256	14.5173	14.1481	13.7713	13.5983	14.906	14.1644	14.2871	13.6251	14.3218	14.691	14.2498	14.3617	13.6823	13.5879	14.482
P26885	FKBP2	Peptidyl-prolyl cis-trans isomerase FKBP2	Undefined		1.51599	0.0650392	0.3025	2.40663		0.437952	0.813787	0.139167	0.929766		0.652664	0.400102	0.163333	1.26358	16.19	16.547	16.5762	16.4997	16.3767	16.229	16.2606	16.174	16.6028	15.934	16.0915	15.8173	16.4668	15.8215	16.0498	16.9222	16.2607	15.8976	16.2811	16.1872	15.7188	16.1636	16.443	15.949	15.5171	16.3847	16.112	16.1636
Q14558	PRPSAP1	Phosphoribosyl pyrophosphate synthase-associated protein 1	Undefined		1.51507	0.0651246	-0.66125	-2.40551		0.867587	0.661783	-0.4025	-1.56221		0.599589	0.43442	-0.25875	-1.185	13.0265	12.7522	13.9313	13.1654	13.8812	13.5576	12.9594	13.3941	13.4128	13.4929	13.4286	14.0088	13.1564	12.6554	13.514	14.0267	14.5337	14.1627	13.4008	13.3203	13.8042	13.2512	14.5428	14.1183	13.6449	14.8739	14.6132	13.1251
O43920	NDUFS5	NADH dehydrogenase [ubiquinone] iron-sulfur protein 5	Undefined		1.51376	0.0652851	-0.52625	-2.40394		0.593	0.734442	-0.279583	-1.17509		0.615917	0.423565	-0.246667	-1.20942	14.2539	14.5386	15.088	14.5473	14.6088	14.2396	14.0476	14.451	14.9026	14.2641	14.3799	14.6146	14.4042	14.4036	13.8179	15.1074	15.3343	15.6189	14.6571	15.1437	16.2558	14.9489	14.743	14.6401	14.6585	14.7943	15.1213	14.834
Q9H0N5	PCBD2	Pterin-4-alpha-carbinolamine dehydratase 2	Undefined		1.51097	0.065711	-0.563214	-2.42123		0.349357	0.845382	0.145	0.776835	+	3.97765	0.00446512	-0.708214	-5.01913	12.4556	13.3715	13.3089	12.9665	12.8559		12.9164	13.0661	14.0786	13.7517	13.5089	13.1147	14.1108	13.4796	13.7458	13.7863	13.5385	14.0195	13.7983	13.4916	14.1585	13.5171	13.3687	13.7931	13.9038	13.6208	13.7495	12.3497
Q8WU76	SCFD2	Sec1 family domain-containing protein 2	Undefined		1.50841	0.0660606	0.58875	2.39751		0.885233	0.660309	0.311667	1.58557		0.907328	0.269179	0.277083	1.61462	13.4837	13.0794	12.9851	12.9721	14.1663	12.9068	13.0843	12.9453	13.1588	12.3324	12.3745	13.2917	12.9652	13.0018	12.5668	12.9127	13.1045	13.3843	13.0964	12.9377	12.7047	12.0885	12.9837	13.2161	12.1226	12.9279	13.1077	11.7716
A2RTX5	TARS3	Threonine--tRNA ligase 2, cytoplasmic	Undefined		1.50782	0.0660634	-0.576607	-2.41736		0.402991	0.819373	-0.167916	-0.870714		0.817597	0.311113	-0.40869	-1.49907	14.395	13.7701	15.1788	14.7504	13.2634	13.8499		13.9011	14.5818	14.9336	14.8453	13.0453	14.7607	14.3328	14.7093	14.4543	14.5647	15.1437	14.6551	14.7693	14.5674	14.8728	14.6219	14.8937	14.7398	14.9478	14.4806	14.7453
P06756	ITGAV	Integrin alpha-V	Endothelial		1.50318	0.0668029	0.31	2.39123		0.0682447	0.971212	-0.0229166	-0.185922	+	2.39618	0.0299571	0.332917	3.29604	15.7913	16.1111	16.2308	15.7853	15.979	15.8479	15.6356	15.8644	15.5731	15.6698	15.8597	15.9634	15.7219	15.2526	15.4835	15.4791	15.5884	15.548	15.661	15.0938	15.7759	15.7356	15.3335	15.3244	15.861	15.6937	15.9654	15.077
Q9UEY8	ADD3	Gamma-adducin	Undefined		1.50229	0.0668736	-0.36	-2.39016		1.97583	0.408067	-0.386667	-2.8526		0.0714119	0.918481	0.0266666	0.193965	14.3353	14.4646	14.8087	14.4656	14.3609	15.1453	14.3217	14.2506	14.3342	14.3131	14.7399	15.0977	14.5632	14.0302	14.3637	14.7185	14.4639	14.7285	14.1168	14.4604	14.5507	14.508	14.8328	14.9825	15.3961	15.1004	14.9629	14.7083
Q00169	PITPNA	Phosphatidylinositol transfer protein alpha isoform	Undefined		1.50187	0.0668465	-0.842083	-2.43426		0.169389	0.929258	-0.117083	-0.423378		1.32076	0.14415	-0.725	-2.14357	11.8516	13.6056	13.711	12.2905			12.7178	13.2852	13.5256	13.6469	13.9065	12.3699	12.6383	13.8006	13.167	14.4756	14.005	14.3818	14.0506	13.651	13.2686	14.8291	13.2103	13.5723	13.6993	14.2995	13.4821	13.6653
P30626	SRI	Sorcin	Undefined		1.49718	0.0676218	-0.27625	-2.384		1.13683	0.602796	-0.188333	-1.90434		0.437464	0.552821	-0.0879172	-0.928954	16.7309	16.797	16.6724	16.6255	16.464	16.2138	16.5614	16.2297	16.568	16.7804	16.7997	16.649	16.405	17.0361	16.6593	16.5849	16.5405	16.6276	16.2505	16.5852	17.0214	16.8218	16.5724	16.7271	17.2125	16.8173	16.8897	16.4357
P62753	RPS6	40S ribosomal protein S6	Mesenchymal		1.4971	0.0675594	0.293751	2.38391		0.134142	0.948448	0.0416671	0.344754		1.05363	0.218697	0.252083	1.8016	17.794	18.0952	18.1944	18.0207	18.5186	18.5905	17.9428	17.7983	17.9326	17.7615	17.8421	18.6548	18.0334	17.3567	17.8198	18.0958	17.7687	17.7483	17.7021	17.688	18.1507	17.7684	17.626	17.6747	17.725	17.992	17.862	17.809
Q92522	H1-10	Histone H1.10	Undefined		1.49458	0.06796	-0.4575	-2.38087		1.52654	0.492535	-0.594167	-2.36031		0.235408	0.740154	0.136667	0.561238	13.2871	13.9288	14.1718	13.5753	13.3677	13.8413	13.7386	14.2564	13.9925	13.5083	14.0186	12.0648	13.03	14.1407	14.3039	13.6765	14.2357	13.4398	13.7219	13.5004	14.9427	13.8874	14.096	13.8014	14.6155	14.3157	14.3897	13.7843
Q07020	RPL18	60S ribosomal protein L18	Undefined		1.49454	0.0678631	0.37	2.38083		0.00750364	0.998366	-0.00333293	-0.0217704		1.38562	0.131582	0.373333	2.19948	17.1956	17.1876	17.3271	16.93	17.821	17.9638	17.3827	17.0527	17.2114	16.6379	17.2663	17.8468	17.0115	16.4811	16.8524	17.2402	17.1159	16.6936	16.6916	16.7562	17.1321	16.8619	16.7468	16.6395	17.1375	17.4189	17.0783	16.8763
P23229	ITGA6	Integrin alpha-6	Undefined		1.49183	0.0682279	0.5175	2.37755		0.799934	0.697302	0.25875	1.47116		1.0604	0.215975	0.25875	1.81005	16.745	17.0104	17.2795	16.7423	17.2907	16.9892	16.7625	16.1966	17.0293	16.5443	16.7273	16.9787	16.4289	16.5512	16.2848	17.0813	16.569	16.4296	16.2065	16.5782	16.8972	15.7644	16.2539	16.05	15.9891	16.8325	17.0923	15.9956
Q504Y0	SLC39A12	Zinc transporter ZIP12	Undefined		1.49155	0.068165	-0.4725	-2.37722		2.53257	0.26704	0.630833	3.438	+	5.15007	0.000333333	-1.10333	-6.22876	14.7647	14.5775	14.9473	13.9889	14.6309	13.9665	14.612	14.0661	15.3958	15.6253	15.4574	14.8998	15.5856	16.1334	16.1819	15.0868	15.5284	15.8759	15.6604	15.1285	14.8319	14.0321	15.1335	15.4011	14.8646	14.7998	15.2214	15.0724
Q14344	GNA13	Guanine nucleotide-binding protein subunit alpha-13	Macrophage		1.48996	0.0683409	-1.5175	-2.3753		0.425015	0.813538	-0.173333	-0.908098		1.71798	0.0774467	-1.34417	-2.57328	12.9766	13.6152	14.3151	12.7015	12.9098	8.59343	11.8666	13.4921	13.5834	14.2318	14.5517	13.2845	13.4984	14.0036	14.071	13.5445	14.5942	13.8966	14.0197	13.5896	13.8738	14.1335	14.4252	14.2223	13.9867	14.4427	14.3579	13.179
O75781	PALM	Paralemmin-1	Undefined		1.48733	0.0686809	-0.66	-2.37213		1.54914	0.486441	-0.48	-2.38576		0.348062	0.628967	-0.18	-0.774515	14.4728	13.6423	14.4985	14.8154	14.6441	14.7213	14.059	13.0147	14.4872	13.8957	14.7125	14.8638	14.9153	14.4757	13.8522	14.348	13.7467	14.9251	14.1816	14.5286	14.4813	15.472	14.7121	14.9492	15.6946	14.3731	14.5315	14.9374
Q9UNK0	STX8	Syntaxin-8	Undefined		1.48591	0.0688329	0.335	2.37042		1.35342	0.538969	0.265416	2.16216		0.223508	0.74991	0.0695836	0.537194	14.9297	15.0433	15.0702	14.8469	15.4598	15.02	14.507	14.5744	14.9644	14.6055	15.2448	15.3969	14.6257	14.7375	14.8175	15.0839	14.9847	14.5803	14.7164	14.5791	14.6351	14.4538	14.5026	14.5644	14.2809	15.0758	14.8679	14.3856
Q6IAA8	LAMTOR1	Ragulator complex protein LAMTOR1	Undefined		1.48476	0.0689731	0.495	2.36903		1.28378	0.554486	0.37875	2.08062		0.340444	0.634512	0.11625	0.760811	15.7543	15.4141	16.2455	15.1772	15.662	15.9571	15.4253	15.57	15.418	15.4491	15.7145	15.7363	15.2096	15.2094	15.2601	16.0808	15.5589	14.9988	15.8635	15.9198	15.3795	14.4579	15.358	15.4065	14.3866	15.7232	15.4558	15.0663
P61353	RPL27	60S ribosomal protein L27	Undefined		1.48342	0.0691808	0.25125	2.36742		0.135192	0.948015	-0.0337501	-0.347156	+	2.00261	0.0496498	0.285	2.88123	16.5508	16.8206	16.6441	16.7767	17.1994	16.7847	16.5371	16.5896	16.6532	16.3548	16.637	16.3663	16.4938	16.07	16.3605	16.7041	16.8113	16.4631	16.3288	16.2023	16.6984	16.3914	16.3088	16.3256	16.3287	16.8545	16.6175	16.3645
Q9NSE4	IARS2	Isoleucine--tRNA ligase, mitochondrial	Undefined		1.48222	0.0693202	0.31	2.36597		0.0327997	0.985211	-0.0120836	-0.0925832		1.51613	0.108675	0.322084	2.34856	17.0672	17.0186	17.715	17.5041	17.5101	16.9752	17.0881	17.4413	16.7125	16.7276	17.2796	17.3776	16.4645	16.9631	16.9304	16.9786	17.5229	16.6445	17.0207	17.0233	17.0165	16.934	17.0353	17.0468	16.8179	17.1718	17.3127	16.5135
Q16555	DPYSL2	Dihydropyrimidinase-related protein 2	Undefined		1.48174	0.0693352	-0.606251	-2.36539		1.22384	0.567936	-0.361667	-2.00945		0.66878	0.393866	-0.244583	-1.287	18.4796	17.93	18.0626	19.3645	18.1552	18.8847	17.7534	18.1918	18.6161	18.6584	19.2458	18.5745	18.6443	18.4464	18.8151	18.0193	18.2259	18.9422	18.4648	18.489	19.2017	19.6218	18.3564	19.2492	19.3406	18.2877	18.5848	19.0152
Q9HDC9	APMAP	Adipocyte plasma membrane-associated protein	Undefined		1.47962	0.0695865	0.46375	2.36284		0.0634699	0.974055	0.0279166	0.173709		1.71994	0.0773721	0.435833	2.57544	17.3357	16.3138	17.4694	16.7803	17.391	16.8385	16.6533	16.742	16.7764	16.4215	16.7706	17.2528	16.5007	16.2279	15.9906	16.7389	16.556	16.2941	16.2444	16.2826	16.3061	16.3389	16.5112	16.2936	16.2929	16.9597	17.1001	16.0066
Q02978	SLC25A11	Mitochondrial 2-oxoglutarate/malate carrier protein	Undefined		1.47938	0.0695225	0.74625	2.36254		0.781104	0.696464	0.369166	1.44538		0.98814	0.240759	0.377083	1.71898	17.0559	16.3608	17.5614	17.4477	17.7001	17.2505	16.8463	16.2382	17.0907	16.3543	16.8551	17.3776	16.0672	16.4924	16.3367	16.8775	17.3325	16.4203	16.1907	16.7832	16.0381	16.0115	16.604	16.5394	15.1469	17.1812	17.2164	15.7637
Q13185	CBX3	Chromobox protein homolog 3	Undefined		1.47824	0.0696438	0.50125	2.36117		0.334907	0.853451	0.13125	0.750793	+	2.56844	0.0230328	0.37	3.47524	13.8402	13.5595	13.3041	13.2043	13.439	13.1324	13.097	13.2877	13.4138	12.7467	12.8879	12.6929	13.0693	13.2197	13.1267	12.9841	12.9959	12.9398	13.1236	12.6483	13.8216	12.2105	13.2075	12.8571	12.1866	13.0178	12.5056	13.0267
Q96B97	SH3KBP1	SH3 domain-containing kinase-binding protein 1	Undefined		1.47492	0.070084	0.28	2.35717		1.99554	0.395458	0.43375	2.87368		0.547399	0.472515	-0.15375	-1.10543	15.9616	15.5822	15.8011	15.4696	15.4961	15.6795	15.4133	15.7491	15.4105	15.9946	15.0921	16.0163	15.6784	16.1117	16.4158	15.461	16.0626	15.7607	15.8258	15.7429	15.3586	15.372	15.3778	15.5712	14.7792	15.6665	15.2121	15.5686
P26599	PTBP1	Polypyrimidine tract-binding protein 1	Undefined		1.47426	0.0700811	0.33875	2.35637		0.154497	0.9372	0.0450001	0.390633		1.5802	0.097105	0.29375	2.42059	16.4123	16.1669	15.8909	15.5062	16.0414	16.0085	16.3893	15.7891	15.6295	15.5662	15.6173	15.4056	15.7796	16.222	15.8481	15.9669	15.4701	15.6416	15.6158	16.0057	16.0093	15.6155	15.4513	15.3887	16.1576	15.6851	15.4909	15.6874
Q96AG4	LRRC59	Leucine-rich repeat-containing protein 59	Undefined		1.47272	0.0702514	0.63875	2.35451		0.0151352	0.991781	0.0108332	0.0435404	+	2.28655	0.0339813	0.627917	3.1814	15.3699	15.1921	16.1367	15.292	15.038	14.7972	15.198	15.1418	15.1399	14.6978	15.3434	14.489	13.8086	14.6469	14.8229	14.6311	15.2556	14.2496	14.4895	14.14	14.8863	14.3485	14.9873	14.4658	14.5234	15.4116	15.165	13.2749
P02730	SLC4A1	Band 3 anion transport protein	Undefined		1.46992	0.0707057	-1.16875	-2.35113		0.0188379	0.988753	0.0254164	0.0539729		1.459	0.118655	-1.19417	-2.28372	16.788	16.3424	19.8727	16.8067	17.0663	16.3356	17.6094	16.994	19.8889	18.0141	18.1141	15.9839	18.298	19.0059	18.0409	18.608	19.805	19.0393	16.8904	19.3758	17.5214	19.1068	19.3214	18.9008	17.5753	19.2618	17.8626	17.6175
P17858	PFKL	ATP-dependent 6-phosphofructokinase, liver type	Undefined		1.45915	0.0725627	-0.25875	-2.3381		1.24555	0.5607	-0.295417	-2.03533		0.100727	0.888209	0.0366668	0.266346	15.8563	16.0669	16.2966	15.7219	15.97	15.8061	16.1075	16.0975	15.4199	15.8644	16.3518	16.4847	16.0102	16.0541	16.1783	16.4097	15.8526	15.4649	15.6568	15.7385	16.5995	15.8747	16.2069	16.0195	16.4057	16.3979	16.4291	16.0733
Q8NFZ8	CADM4	Cell adhesion molecule 4	Undefined		1.45856	0.072612	-1.89933	-2.48355		0.755544	0.693299	-0.767333	-1.42675		0.911971	0.266748	-1.132	-1.652	15.0316	11.6575	13.3401	15.6338	14.3632				15.4671	14.3928	15.3036		14.8243	16.3352	13.7359		14.5192	17.429	14.2676	15.0785	14.7618	16.6341	14.7425	16.3045	15.9689			17.0212
Q9UKK9	NUDT5	ADP-sugar pyrophosphatase	Undefined		1.45778	0.0726667	-1.39	-2.33645		0.0189231	0.988995	0.019659	0.0542561		1.67486	0.0833787	-1.40966	-2.53997	11.9783	12.4954	9.16526	13.7372	12.948	13.9078	12.6327	10.9725	14.084	14.1137	14.403	11.3009	13.9749	13.3386	13.9654		13.9666	14.2108	13.287	13.4076	12.6572	14.1977	13.5895	14.1717	14.3928	12.7571	13.7705	13.4264
Q27J81	INF2	Inverted formin-2	Glial		1.45482	0.073043	0.44	2.33287		0.610675	0.72729	0.205	1.2016		0.701271	0.374012	0.235	1.33367	12.9757	13.7868	12.8901	13.0067	13.9631	13.5649	13.2817	13.3936	13.6524	12.617	12.9421	13.4852	13.3756	12.9985	12.7286	13.3053	13.5462	12.6138	12.7911	13.4016	12.506	13.0051	12.946	12.957	12.4727	13.6293	13.0213	12.7911
P11233	RALA	Ras-related protein Ral-A	Undefined		1.45408	0.0730416	0.2725	2.33197		1.40378	0.519039	0.270417	2.22044		0.0068164	0.992502	0.00208358	0.0197918	15.2026	15.2056	14.7636	15.0495	15.1041	15.126	15.1813	14.7982	15.5665	14.9861	14.8081	15.1474	15.3892	15.0351	15.1878	14.7786	14.6516	15.0834	14.8857	15.0815	14.9732	14.9453	14.773	14.613	15.2388	14.3135	14.6501	14.7546
Q08722	CD47	Leukocyte surface antigen CD47	Undefined		1.45223	0.0733997	0.375	2.32974		0.477651	0.798586	-0.118333	-0.994995	+	2.59223	0.0228793	0.493333	3.49992	14.9234	15.0685	15.1979	14.6928	14.835	13.9685	14.7244	14.9331	14.3936	14.1555	14.5974	14.2406	14.506	14.2035	14.2795	14.0233	14.5807	14.605	14.2567	13.7364	14.1804	14.785	14.1175	14.4572	14.8003	14.3647	14.2089	14.42
P36969	GPX4	Phospholipid hydroperoxide glutathione peroxidase	Epithelial		1.44565	0.074547	-0.732143	-2.34074		0.354636	0.843034	0.1975	0.786265	+	2.04792	0.0467737	-0.929643	-2.95021	13.1741	14.3124	13.1958	14.228	14.2631		13.7324	15.3288	14.1826	15.3314	14.5516	16.1089	14.9421	14.5681	15.0997	14.0942	14.5369	15.688	15.4081	15.0411	14.5984	15.2321	14.8093	15.0444	15.2088	14.1058	14.148	14.9681
Q9NRN5	OLFML3	Olfactomedin-like protein 3	Undefined		1.44317	0.0749517	0.8225	2.31876		0.271635	0.883682	0.26625	0.6325		0.860648	0.291054	0.55625	1.55298	16.0932	15.5753	15.1771	15.2942	15.6662	16.5533	15.6972	15.4137	15.2302	14.7184	16.3855	16.3593	16.1619	15.4584	13.0651	14.4945	15.1231	15.0313	15.1234	14.3776	13.1644	14.0724	15.1704	15.1616	14.8305	14.9545	15.4197	16.1261
Q9Y5K5	UCHL5	Ubiquitin carboxyl-terminal hydrolase isozyme L5	Undefined		1.44272	0.0748981	-0.59	-2.31822		0.354552	0.842513	-0.145833	-0.786115		1.07653	0.211299	-0.444167	-1.83011	12.0258	12.8184	13.3679	12.7622	13.1143	12.9944	11.4223	12.9553	13.2848	13.5265	13.7295	12.3955	12.475	13.0525	13.1357	13.4407	13.6188	13.0393	13.267	12.546	13.2752	13.0554	13.4638	12.9713	13.0568	13.8955	13.4891	12.961
P36871	PGM1	Phosphoglucomutase-1	Undefined		1.44252	0.0748116	-0.71625	-2.31797		0.209721	0.910559	0.1575	0.508917		1.81633	0.0657864	-0.87375	-2.6807	16.8529	15.7408	15.6941	17.1559	15.9567	16.8383	15.6511	15.4622	17.5577	17.7018	17.0265	15.6614	17.9604	16.9827	17.2345	15.8249	16.2958	17.6466	17.3489	17.2708	16.1895	17.3365	16.8296	17.1266	17.5459	16.4266	16.1708	17.4395
O00170	AIP	AH receptor-interacting protein	Undefined		1.44237	0.0747637	0.70125	2.31779		0.459125	0.805343	0.151667	0.964786		1.22281	0.167321	0.549583	2.00821	16.0819	14.7129	15.675	13.8831	15.9794	16.2336	14.834	15.0262	15.0469	14.7134	14.304	15.6266	15.1269	14.6696	14.6401	14.6078	14.5542	14.2712	14.3963	15.0617	14.879	14.1648	14.8544	14.586	14.5967	14.7737	14.4879	14.4605
P48444	ARCN1	Coatomer subunit delta	Undefined		1.44183	0.0747874	0.29125	2.31714		1.03979	0.6121	0.200833	1.78427		0.489385	0.512358	0.0904163	1.01393	16.4015	16.3377	16.1357	16.3882	16.5802	16.6517	16.1347	16.4439	16.4725	16.2048	16.1429	16.2899	15.9657	16.2428	15.9787	16.2858	16.4569	16.6097	16.3554	16.5071	16.0745	15.9264	16.3817	16.1194	15.6283	16.5283	16.2928	15.7925
Q8N766	EMC1	ER membrane protein complex subunit 1	Undefined		1.44104	0.0748548	0.63375	2.31617		2.04208	0.381818	0.605417	2.9233		0.0580842	0.932845	0.0283332	0.159805	15.0138	14.7489	14.5103	14.8243	15.0744	15.5426	15.4309	14.0656	15.2863	14.8927	14.3533	15.0913	14.9778	14.9566	14.4103	14.7175	15.3773	14.5801	14.8132	14.999	14.6924	12.8362	14.4422	14.2418	14.3807	14.7087	14.6349	14.2044
O75153	CLUH	Clustered mitochondria protein homolog	Undefined		1.44049	0.0748892	-0.725	-2.31551		1.73674	0.398953	0.338333	2.59387	+	3.48287	0.00875	-1.06333	-4.42215	13.0083	13.6108	13.3378	12.8404	12.5296	14.6408	11.9054	13.0368	14.3132	14.3084	14.2625	13.8996	14.3376	13.8157	14.2724	14.1608	13.9187	14.0543	14.2947	14.5065	13.5588	13.7438	13.9642	14.3225	13.2691	14.3494	13.5978	13.9173
P12259	F5	Coagulation factor V	Undefined		1.43745	0.0754317	0.5175	2.31182		0.0694145	0.969508	0.0404166	0.188898		1.28732	0.151684	0.477083	2.08479	16.0945	16.5817	16.8156	15.7207	17.3295	16.4811	16.4499	16.1431	15.6174	15.8016	16.3221	16.8542	16.3466	14.8795	16.1193	16.1688	16.234	15.5003	16.1482	15.7021	15.1331	15.6798	15.8123	16.0716	15.9919	16.346	16.3456	16.0914
P09488	GSTM1	Glutathione S-transferase Mu 1	Undefined		1.43466	0.0758581	-0.85375	-2.30844		0.15236	0.937496	-0.124583	-0.38588		1.35557	0.137344	-0.729167	-2.16465	14.9404	16.1599	14.1939	15.2248	15.0259	14.6131	15.6563	13.726	16.5412	16.0077	14.8539	15.884	15.6627	15.2003	15.4136	14.8566	14.786	17.0526	16.2601	15.546	15.6577	15.4992	15.1941	16.5991	16.1709	15.2017	15.0988	16.9503
Q9HBL0	TNS1	Tensin-1	Undefined		1.43403	0.0758801	0.38625	2.30767		0.702552	0.705799	-0.281666	-1.3355	+	2.16345	0.0394717	0.667917	3.05193	15.4566	15.0232	15.2828	14.5827	15.4518	15.7619	15.028	15.0082	14.5648	14.3925	15.0306	15.3755	15.1828	13.6278	14.408	14.7964	14.2782	13.6239	14.5763	14.5122	14.973	14.2093	14.9067	14.6531	14.6528	14.9817	15.1893	14.9402
P00751	CFB	Complement factor B	Mesenchymal		1.43292	0.0760544	-1.66643	-2.44756		1.09986	0.595699	-0.808702	-1.87298		0.658666	0.399288	-0.857727	-1.29023		13.3255	13.1081	13.2131				10.0896	15.1722	13.2339	12.8936	13.4569	13.7494	14.5432	12.1926	11.6757	12.8694	13.2793		13.1562		12.9977	14.5905	14.0639	14.3294	13.392	14.1162	15.2193
Q9UKM9	RALY	RNA-binding protein Raly	Undefined		1.42982	0.0765707	0.4325	2.30256		0.634615	0.716191	0.185417	1.23711		0.953191	0.253857	0.247083	1.67419	17.4921	16.9574	17.4566	17.4036	17.5605	17.7808	17.3455	16.6075	17.3847	16.8413	16.931	17.7238	16.8927	16.925	16.7655	17.3334	17.1421	16.7863	16.9776	17.2452	17.1646	16.1809	16.9955	16.8947	16.744	17.3222	17.2624	16.5985
Q9NUM4	TMEM106B	Transmembrane protein 106B	Undefined		1.42732	0.0770909	1.79375	2.29953		2.32303	0.316353	-2.45	-3.21961	+	5.49187	0	4.24375	6.62391	16.9998	16.5758	18.9158	17.3781	18.4489	19.985	18.9651	19.0379	11.8343	14.1166	14.5187	13.592	13.0662	14.7242	13.6686	17.9786	14.2315	12.5857	13.3592	14.8909	19.6409	13.8138	16.1515	17.3323	15.6924	18.0015	16.7188	14.6434
Q9BT78	COPS4	COP9 signalosome complex subunit 4	Undefined		1.42517	0.0773984	-0.46375	-2.29691		0.0574493	0.974912	-0.0166666	-0.158157	+	2.00215	0.0493547	-0.447083	-2.88074	13.6627	13.4268	13.7732	13.5555	14.3019	14.8895	13.8103	13.5096	14.2877	14.4032	14.2476	14.2779	14.5886	14.5973	14.5046	14.0291	14.1405	14.2673	14.3403	14.0707	14.226	14.19	14.1345	14.5941	14.3482	14.8263	13.9044	14.4216
Q9HBH5	RDH14	Retinol dehydrogenase 14	Undefined		1.42328	0.0777808	0.26	2.29462		0.669543	0.706803	0.127083	1.28811		0.681714	0.385769	0.132917	1.30567	15.815	15.6336	16.0385	15.6668	15.9742	15.8893	15.6707	15.2954	15.9019	15.5007	15.6032	15.7007	15.681	15.2762	15.3124	15.9925	15.6506	15.5266	15.4708	15.7806	15.6851	15.3296	15.3288	15.2998	15.2994	15.8292	15.7106	15.4203
Q9UHA4	LAMTOR3	Ragulator complex protein LAMTOR3	Undefined		1.42188	0.0780054	0.7075	2.29292		2.90572	0.163765	0.582083	3.82424		0.205621	0.766842	0.125417	0.500418	15.446	14.7506	16.166	15.189	16.2681	16.8067	14.8263	14.7811	15.946	15.2835	15.5832	15.4097	15.0001	15.5237	14.877	15.3738	15.7125	15.4122	15.0992	15.6589	14.8877	14.5533	14.7544	15.0248	14.4556	15.5128	15.0153	14.3919
O75888	TNFSF13	Tumor necrosis factor ligand superfamily member 13	Undefined		1.4212	0.0779973	0.73625	2.31048		1.5214	0.491639	-0.986667	-2.36637	+	3.16399	0.0120684	1.72292	4.09121	14.0778	12.7694	14.6115	13.7495	13.3688	12.8842	13.737	14.6857	10.9233	12.303	13.5128	12.7662	11.8543	13.3689	12.0183	12.369	12.2851	10.2233	12.0615	10.4763	13.5284		13.0357	12.5122	12.691	13.5927	13.2053	12.4303
O95989	NUDT3	Diphosphoinositol polyphosphate phosphohydrolase 1	Undefined		1.41967	0.0782156	-0.89325	-2.3565		0.575878	0.743305	-0.369432	-1.15132		0.781964	0.328501	-0.523818	-1.46428	13.6514	12.3223		12.4668	12.4986		12.1025		13.8949	12.7422	13.4392	13.4826	13.6582	11.8934	13.3819		13.0161	13.8325	13.1608	11.9597	13.3098	14.5683	13.2412	13.6642	13.7719	12.0987	13.8073	13.5468
P05783	KRT18	Keratin, type I cytoskeletal 18	Undefined		1.41964	0.0781157	0.61375	2.2902		0.116903	0.950749	0.0650001	0.304812	+	2.40488	0.0299275	0.54875	3.30512	18.2244	17.9673	18.5233	18.0306	18.502	18.1457	18.0883	17.1749	17.4928	17.2897	17.6434	18.1735	17.3687	18.12	17.4149	17.5459	17.483	17.3589	17.045	17.4739	18.048	17.332	17.1198	16.904	17.6645	17.9815	18.2563	16.4404
P07339	CTSD	Cathepsin D	Undefined		1.41952	0.0780591	0.48125	2.29005		0.38194	0.823637	0.136667	0.834366		0.911744	0.266677	0.344583	1.6204	21.8114	20.8716	21.7286	21.469	21.1406	22.3789	20.7832	21.751	20.8521	20.8045	21.315	21.5951	21.1307	21.208	21.522	21.9903	21.011	20.5988	21.0853	20.6371	21.0709	20.8158	20.4652	21.0823	21.1772	21.2463	21.0819	21.1271
Q9NNW7	TXNRD2	Thioredoxin reductase 2, mitochondrial	Undefined		1.41899	0.0780403	0.3525	2.28941		0.949011	0.626198	0.325417	1.6688		0.0553565	0.93681	0.0270833	0.15271	13.5257	13.9713	13.4794	13.6976	13.6734	13.7509	13.9735	13.3008	14.1718	13.3302	14.4936	13.7568	13.1509	14.1013	13.7884	13.2568	13.0546	13.9298	13.2976	13.4004	13.748	13.4718	13.1916	13.1006	13.7364	12.9692	12.7601	13.5748
P53396	ACLY	ATP-citrate synthase	Undefined		1.41505	0.0787399	-0.55875	-2.28461		0.302109	0.871132	0.122083	0.690384	+	2.17012	0.0392609	-0.680833	-3.05897	13.6769	12.56	14.0603	13.3015	12.8829	13.0585	12.4029	13.7586	14.2185	14.0161	13.6711	12.8847	14.017	14.2438	14.114	13.71	14.4312	14.0536	13.6988	13.6718	13.2988	14.1215	13.5669	13.8754	14.2941	13.9958	13.6241	13.3858
Q14764	MVP	Major vault protein	Undefined		1.41077	0.0795556	-0.30375	-2.27941		0.409014	0.815591	-0.0929167	-0.881002		0.930601	0.26159	-0.210833	-1.64496	14.8933	14.8531	15.2223	14.9953	14.864	15.7945	15.2093	15.3622	15.5579	15.4915	15.0239	15.3571	15.8057	14.8364	15.5136	15.3658	15.3198	15.3475	15.2341	15.4425	15.5978	15.7261	15.5196	15.3415	15.1525	15.6033	15.4115	15.2562
Q15417	CNN3	Calponin-3	Undefined		1.4106	0.0794813	-0.6075	-2.2792		0.664184	0.707356	-0.197917	-1.28034		1.05127	0.218619	-0.409583	-1.79865	13.6395	13.5273	13.8527	14.0114	12.3467	13.0097	13.7006	14.6237	13.8555	14.3775	14.0008	13.6479	13.6868	14.1052	14.3468	13.5466	13.916	14.4724	14.4051	13.5909	14.0523	14.3043	14.156	14.3401	14.8811	14.0866	14.0226	13.7329
Q5T1M5	FKBP15	FK506-binding protein 15	Undefined		1.40998	0.079749	0.55125	2.27845		0.751268	0.692925	0.307917	1.4041		0.64745	0.403232	0.243333	1.25596	13.5929	13.3947	13.6785	13.3605	12.5721	13.5758	12.7247	13.307	12.783	12.5089	12.8047	13.3742	12.3544	13.2555	13.4052	13.4366	13.692	12.5093	13.1812	13.0837	13.3064	11.6793	12.6157	12.9788	12.2065	13.2475	12.9006	12.8412
P53004	BLVRA	Biliverdin reductase A	Undefined		1.40963	0.079696	-0.42	-2.27802		0.415881	0.812164	0.217917	0.89267		1.80875	0.0667002	-0.637917	-2.67246	14.7636	14.5916	15.2444	15.1712	14.7879	15.6683	14.9125	14.8404	16.5577	15.75	14.7732	14.3937	15.6736	15.6377	15.7213	15.3996	15.7822	16.1172	15.4264	16.3812	14.7338	15.8057	15.9869	15.4189	15.2505	15.3001	15.2296	15.6026
Q08495	DMTN	Dematin	Undefined		1.40762	0.0799893	-1.026	-2.34078		0.341085	0.851613	0.234546	0.762954		1.73585	0.0751413	-1.26055	-2.668	11.4402	11.2305	13.8925	12.3008			11.4126		14.1808	12.7682	12.7005		13.4075	13.9121	13.1609	13.5052	14.0862	13.5829	11.5205	13.6317	12.9597	13.5283	13.282	13.4657	13.4795	13.053	12.1218	12.7461
Q9Y3B8	REXO2	Oligoribonuclease, mitochondrial	Undefined		1.40697	0.0800106	0.3675	2.27479		0.682293	0.705736	0.17125	1.3065		0.79309	0.323317	0.19625	1.46182	14.5586	14.1257	14.5048	14.748	14.7262	14.6375	14.161	13.8422	14.7837	14.24	14.0432	14.2989	14.5134	14.0825	13.8267	14.1005	14.0837	14.4703	14.2541	13.9348	14.0739	14.3181	13.6972	13.603	14.326	13.7747	14.1762	14.3979
Q04917	YWHAH	14-3-3 protein eta	Undefined		1.40374	0.0805896	-0.4325	-2.27085		1.78447	0.395918	-0.56	-2.64603		0.306319	0.664787	0.1275	0.698243	13.373	13.0748	13.5555	13.8617	13.0531	13.6248	13.3684	13.4771	12.984	13.8862	13.5468	12.919	13.7839	13.7147	13.8469	13.0864	12.7346	13.2095	13.3181	12.5146	14.3019	14.0656	13.7694	13.7788	14.465	13.8828	12.9536	13.6162
P02760	AMBP	Protein AMBP [Cleaved into: Alpha-1-microglobulin	Undefined		1.40296	0.080626	0.79	2.2699		0.198964	0.912883	-0.158333	-0.486528	+	3.14432	0.0116825	0.948333	4.07085	17.9157	18.2325	17.9934	17.6698	18.3163	18.7529	18.0224	18.8392	17.2968	16.7537	18.1184	17.9435	17.7207	17.9353	17.0348	17.2415	17.2153	16.4363	16.4682	17.0622	15.9397	16.7981	17.0991	17.2851	18.9938	17.5606	17.7272	18.0055
Q92688	ANP32B	Acidic leucine-rich nuclear phosphoprotein 32 family member B	Undefined		1.39777	0.0817166	-1.225	-2.3025		0.00168086	0.999392	0.00249986	0.00490905		1.60281	0.094404	-1.2275	-2.47373	11.5789	12.8842	11.4607	11.6036			11.2333	12.7401	14.0246	13.4192	12.4606	11.1758	14.2375	14.0129	13.7969	12.1289	11.6823	14.3646	13.93	12.4756	14.0682	13.4604	13.0612	13.3932	14.6771	11.381	11.5625	13.5177
P07357	C8A	Complement component C8 alpha chain	Undefined		1.39734	0.0816772	1.77738	2.32736		0.117048	0.95138	0.265714	0.309819		1.16726	0.182724	1.51167	2.10845		13.3202	12.1326	14.0774	14.0486		12.3303	15.2158	11.5581			13.2755			10.945					12.2492	9.32306	10.9264	12.3431	11.9186		13.5089	13.4257	10.759
P63241	EIF5A	Eukaryotic translation initiation factor 5A-1	Undefined		1.39275	0.0826156	-0.15125	-2.25745		0.897103	0.65019	-0.16	-1.60121		0.0339987	0.962722	0.00875016	0.0958474	15.249	15.3383	15.1193	15.1525	15.1934	15.1818	15.256	15.059	14.9203	15.3237	15.4417	14.9847	15.1652	15.5949	15.3635	15.4657	15.1452	14.9436	15.0225	14.8581	15.4499	15.0541	15.3361	15.1984	15.5102	15.4968	15.4662	15.242
Q7L5N7	LPCAT2	Lysophosphatidylcholine acyltransferase 2	Macrophage		1.39195	0.0826596	0.5725	2.25647		0.0936373	0.960081	0.0529168	0.249169		1.58847	0.0962876	0.519583	2.42984	14.6178	14.5296	15.9086	14.8092	15.2307	14.5027	14.8054	14.316	14.3381	14.1449	14.6565	14.9466	14.1153	14.1224	14.0536	15.0723	14.5516	13.648	13.7402	14.4679	14.5539	13.7165	14.0685	14.4529	13.6945	14.9802	14.833	13.8632
P09455	RBP1	Retinol-binding protein 1	Undefined		1.38658	0.0837312	-0.41375	-2.24992		0.0147269	0.992317	-0.0104171	-0.0423848		1.047	0.219825	-0.403333	-1.79332	17.4252	16.5865	16.9926	16.6532	16.8984	17.0509	16.8316	16.6834	17.9832	17.7987	16.9927	16.0483	17.2444	18.2355	17.8127	16.9886	17.2988	17.1425	17.078	16.8995	17.8666	16.9351	17.0879	17.1818	18.1316	17.1724	17.0453	17.0002
P78347	GTF2I	General transcription factor II-I	Undefined		1.38534	0.0838947	0.37375	2.24841		1.78812e-07	0.999471	-7.94729e-08	-5.23923e-07		1.71673	0.0775812	0.37375	2.57191	14.4828	14.5942	15.3377	14.9131	14.8829	14.3317	14.6747	14.5875	14.4014	14.4558	14.2105	14.8989	13.9014	13.8746	14.1506	14.7776	14.6578	14.1892	14.4268	14.2494	14.3315	14.1665	14.3628	14.3692	14.1893	14.8557	14.7724	13.7457
Q96GW7	BCAN	Brevican core protein	Undefined		1.38362	0.0841629	-1.545	-2.24631		0.71088	0.705407	-0.834167	-1.34733		0.639827	0.40855	-0.710833	-1.24478	13.5386	12.9398	13.0483	16.2928	13.37	13.7669	12.753	12.1477	14.9515	14.0754	14.8831	12.5898	15.4517	14.8217	12.9152	12.1234	13.6689	16.5561	14.1177	14.1636	14.3077	16.6665	14.6461	15.5325	16.5023	13.0352	13.0537	16.4692
O95292	VAPB	Vesicle-associated membrane protein-associated protein B/C	Undefined		1.38342	0.0840997	0.43125	2.24606		0.122303	0.950049	-0.0612498	-0.317437	+	2.11798	0.0421395	0.4925	3.00386	14.6468	14.657	15.0761	14.5332	15.1652	15.2421	14.5758	14.6729	13.6374	14.2854	14.5504	15.0466	14.647	13.8552	14.1713	14.7089	14.3587	14.0593	14.5578	14.0574	14.4897	13.4847	14.7367	14.7188	14.1908	14.8638	14.5942	14.0577
O94760	DDAH1	N(G),N(G)-dimethylarginine dimethylaminohydrolase 1	Undefined		1.38286	0.0841363	-1.01	-2.24538		0.10362	0.958778	0.115417	0.273299		1.74277	0.0746519	-1.12542	-2.60048	17.7978	16.6957	16.0557	18.3519	15.8726	17.4572	16.0855	16.2578	18.9407	18.4565	18.5308	16.2883	18.7565	17.9493	18.3219	16.1586	16.984	18.864	18.0312	18.1133	17.6675	18.5782	17.8588	17.9567	18.8517	16.6611	16.5163	18.5704
Q12905	ILF2	Interleukin enhancer-binding factor 2	Undefined		1.37962	0.0847539	0.39875	2.24141		1.7434	0.408544	0.38125	2.60116		0.0653554	0.92478	0.0175002	0.178545	16.3296	16.1691	16.2434	15.6716	16.1719	16.1751	15.8216	15.9245	16.0498	15.9921	15.9223	16.5774	16.0713	15.8821	16.0098	16.3074	15.9072	15.9493	15.9617	15.9083	16.3001	15.0122	15.1482	15.7088	15.5111	15.8994	16.1256	15.6021
P21283	ATP6V1C1	V-type proton ATPase subunit C 1	Undefined		1.37791	0.0850039	0.83875	2.23933		0.243977	0.88925	-0.130417	-0.57835		1.77439	0.0704679	0.969167	2.63504	13.7619	14.0729	14.2893	13.9378	16.8899	13.7906	13.9689	14.0933	12.5839	13.2999	14.611	13.1962	12.9309	13.2254	14.1389	13.3959	13.896	13.3102	13.497	12.4685	13.5334	13.7011	13.5795	13.5198	13.3796	13.7613	13.5096	13.1097
P02748	C9	Complement component C9 [Cleaved into: Complement component C9a; Complement component C9b]	Undefined		1.37749	0.0850183	1.255	2.23882		0.455704	0.807918	-0.516666	-0.959164	+	2.15255	0.040385	1.77167	3.04042	18.178	17.9629	17.9737	18.7986	18.404	17.9009	19.3856	21.5951	17.5488	16.0178	17.1761	18.2467	18.1656	18.2328	16.9141	17.6197	17.7356	16.2915	13.7127	16.3672	16.9737	16.2928	17.2542	17.4241	18.4927	18.4844	18.834	16.4259
P08603	CFH	Complement factor H	Undefined		1.37748	0.0849074	-1.06375	-2.2388		1.74325	0.404654	-1.07458	-2.601		0.00983785	0.989279	0.0108331	0.028468	12.3433	14.4064	13.1468	12.1422	12.4196	13.4232	12.8151	14.2577	14.0247	13.4731	13.0535	13.2546	14.4309	13.3316	13.0476	12.3056	11.9861	13.4255	11.5495	13.4288	11.9171	14.1857	15.1373	15.0342	14.2053	13.8471	14.1879	14.9427
Q9P2R7	SUCLA2	Succinate--CoA ligase [ADP-forming] subunit beta, mitochondrial	Undefined		1.37641	0.0849948	0.40375	2.23749		0.0828205	0.962488	0.0316666	0.222566		1.66373	0.0849343	0.372083	2.51349	17.1705	17.1737	17.8494	17.6298	17.9795	17.3577	17.2401	16.8919	17.0979	16.7326	17.2727	17.1918	16.7522	16.8403	16.7974	17.3914	17.5781	16.8746	17.2003	16.7473	16.8522	16.9355	16.9886	17.061	16.8429	17.4089	17.5417	16.4258
Q8WTW3	COG1	Conserved oligomeric Golgi complex subunit 1	Undefined		1.37419	0.085368	0.44375	2.23478		1.36354	0.536821	0.4025	2.17392		0.113526	0.873881	0.04125	0.296862	14.369	13.8311	13.9978	13.5324	13.7167	13.8038	13.6554	13.7648	13.8166	13.6736	14.3406	13.0753	13.821	14.2656	13.7133	13.562	13.8473	13.6189	13.7333	14.0369	13.708	12.6078	13.639	13.7638	13.1083	13.9691	13.5579	12.7557
P49748	ACADVL	Very long-chain specific acyl-CoA dehydrogenase, mitochondrial	Undefined		1.37328	0.0854545	0.3925	2.23366		0.124054	0.948798	0.0449999	0.321508		1.42759	0.124224	0.3475	2.2478	18.1106	18.0768	18.3954	18.0761	18.4883	18.7566	17.795	17.5532	17.7433	17.6509	17.9814	18.3876	17.6554	17.9329	17.5094	18.2989	17.9233	17.6881	17.4569	17.4909	18.2595	17.6448	17.5697	17.478	17.6788	18.0731	18.0225	17.3965
Q9NZL9	MAT2B	Methionine adenosyltransferase 2 subunit beta	Undefined		1.37129	0.0857847	-0.43875	-2.23123		0.257489	0.883679	-0.0870834	-0.605005		1.04679	0.219699	-0.351667	-1.79305	14.2201	14.3662	14.2451	14.6301	15.1573	15.7432	14.6584	14.6063	15.1561	15.6299	15.2748	14.4535	15.3961	14.8445	15.2606	14.5701	14.5923	15.1209	15.0995	15.2949	14.8119	15.3939	15.0747	15.3814	14.9512	15.2498	15.0198	15.2831
Q13148	TARDBP	TAR DNA-binding protein 43	Undefined		1.36918	0.0861606	-0.5125	-2.22865		0.467917	0.802618	-0.114584	-0.979171		1.37156	0.134696	-0.397916	-2.18321	11.7673	12.567	13.2659	12.6686	12.2581	11.5906	12.9322	12.8139	12.7775	13.0446	12.8696	12.8648	12.3539	13.1343	12.7353	13.1402	13.1112	12.8025	12.9834	12.7817	13.4594	12.6824	13.1839	12.8103	12.971	13.1684	13.1499	12.5486
Q96JB2	COG3	Conserved oligomeric Golgi complex subunit 3	Undefined		1.36439	0.0873014	0.485	2.22278		0.675161	0.705106	0.233333	1.29623		0.656474	0.400982	0.251667	1.26913	15.3204	14.3958	14.7074	13.9592	15.0459	15.3988	14.7673	14.5301	15.0899	14.4859	14.3606	14.9008	14.5757	14.3914	14.1194	15.0381	14.0856	14.1922	13.9615	14.9821	13.8419	14.1026	14.5608	14.2604	14.2962	14.9676	14.4287	13.8043
P09382	LGALS1	Galectin-1	Undefined		1.36207	0.0877623	-0.6975	-2.21994		0.426038	0.813816	-0.223333	-0.90982		1.01686	0.230265	-0.474167	-1.75541	17.3975	15.9207	16.8306	17.4879	17.1402	17.7321	15.9406	16.6102	17.3593	17.413	17.6868	16.5137	17.7749	17.1498	17.6878	16.451	17.0117	18.1425	17.8661	17.2288	17.1055	17.9773	18.0447	17.6623	18.0319	17.3439	16.4888	17.9928
Q8IWW8	ADHFE1	Hydroxyacid-oxoacid transhydrogenase, mitochondrial	Undefined		1.362	0.0876645	-1.31214	-2.28111		0.0657421	0.972154	-0.0699998	-0.179856	+	2.24921	0.0353709	-1.24214	-3.16698	10.9452	13.5167	11.7781	12.6667	11.7189		10.711	13.0903	14.0073	12.9565	13.5157	12.3001	13.0573	12.6341	12.9297	13.7796	14.2084	13.3527	12.6426	14.2706	12.0119		13.7699	13.2813	12.4647	14.6145	14.119
Q8IYB5	SMAP1	Stromal membrane-associated protein 1	Undefined		1.3591	0.0881907	-0.592321	-2.2332		0.121941	0.949986	0.07625	0.316592	+	2.23563	0.0357901	-0.668571	-3.15243	13.8177	14.3175	14.3057	13.6473	14.2207		13.5473	14.5603	13.9956	14.8131	15.6877	14.4463	14.1253	14.8637	14.6421	15.2554	15.0314	14.36	14.6005	14.9333	13.8122	15.3856	15.0278	14.8762	13.904	15.1972	14.8018	14.2237
Q9UHG3	PCYOX1	Prenylcysteine oxidase 1	Undefined		1.3559	0.08887	0.51625	2.21237		0.435258	0.813004	0.1875	0.925271		1.0644	0.214472	0.32875	1.81504	17.4572	17.0134	18.1115	17.5071	17.8566	17.5432	17.408	16.8547	17.2938	17.0173	17.1317	17.7972	16.8981	16.5135	16.5715	17.584	17.4429	17.1675	16.8789	17.3944	16.4268	17.3776	17.3508	16.7874	16.1631	17.428	17.4667	16.6081
P04271	S100B	Protein S100-B	Undefined		1.35353	0.0893419	-0.795	-2.20946		0.0276767	0.987121	-0.0266668	-0.0785462	+	2.01383	0.04974	-0.768333	-2.8932	17.9739	17.7591	16.9005	18.0122	16.8609	17.3985	17.3264	18.0922	18.9477	18.3705	17.8837	17.1389	18.2452	18.8504	18.7091	17.324	17.9483	19.1389	18.4186	18.7183	19.3082	18.8795	18.0335	18.1781	19.5194	17.0241	17.3101	18.4281
P22087	FBL	rRNA 2'-O-methyltransferase fibrillarin	Undefined		1.35224	0.0894583	0.43	2.20788		0.713357	0.704405	0.185833	1.35085		0.699824	0.374621	0.244167	1.33161	14.3672	14.0157	14.66	14.2152	14.5707	15.6404	14.3573	14.3446	14.2947	14.2947	14.3171	14.5758	13.7121	14.1077	13.7905	14.6521	14.7151	14.5489	13.9507	14.3812	14.2618	13.9236	14.0958	13.9217	13.9106	14.4076	14.4274	13.7936
Q9H6R3	ACSS3	Acyl-CoA synthetase short-chain family member 3, mitochondrial	Undefined		1.35106	0.0895641	0.30625	2.20644		1.31481	0.558459	0.27375	2.11709		0.0977007	0.891783	0.0325001	0.259038	16.1214	16.348	15.6583	16.3854	15.8607	16.201	15.8107	15.914	16.3705	15.9307	15.4535	16.2276	15.8221	16.1742	15.8522	16.1834	16.2138	15.6023	16.0432	16.2134	16.2911	15.3471	15.4617	15.752	15.5686	15.7676	15.7882	15.8665
Q9H307	PNN	Pinin	Undefined		1.35001	0.0896953	0.59125	2.20514		0.819859	0.68694	0.32625	1.49823		0.563773	0.461134	0.265	1.13066	14.1752	13.9844	14.0388	13.1662	13.3254	15.0191	14.0695	13.5882	14.4656	13.4425	13.2715	14.2719	13.4022	13.8444	13.4307	14.1288	13.5631	12.7675	13.6145	13.6958	13.7872	12.3106	13.3631	13.3266	13.1911	13.7886	13.7384	13.1446
P12111	COL6A3	Collagen alpha-3(VI) chain	Undefined		1.34571	0.090624	0.48	2.19987		1.01737	0.604595	-0.435834	-1.75606	+	2.78866	0.0177895	0.915833	3.70325	20.005	19.598	20.0524	19.2851	19.8139	20.6546	20.1664	19.4771	19.2252	18.5093	18.9657	19.995	19.7236	19.0682	18.3615	19.4277	19.3181	18.4246	18.5182	18.0548	19.325	18.901	19.1778	19.0679	20.3233	19.6989	19.3702	19.3519
O75369	FLNB	Filamin-B	Endothelial		1.34419	0.0908046	0.26	2.19799		0.063407	0.973323	-0.0204168	-0.173548		1.33634	0.141739	0.280416	2.14227	15.9764	16.0157	15.4503	15.4106	16.1269	16.0513	15.8701	15.9813	15.3848	16.0446	15.7034	15.5903	15.7989	15.2336	15.795	14.9473	15.7143	15.7045	15.6741	15.4071	15.6006	15.4651	15.5201	15.6679	15.6846	15.4217	15.4505	16.0024
P60900	PSMA6	Proteasome subunit alpha type-6	Endothelial		1.34415	0.0906939	-0.44875	-2.19794		0.166097	0.93223	0.084583	0.416197		1.71261	0.0779892	-0.533333	-2.56739	13.7095	13.3047	14.0946	13.8938	13.5814	14.5433	13.3463	13.442	14.6132	14.9046	14.2762	13.3281	14.7311	14.4787	14.4149	13.5024	14.2123	14.6058	14.2262	13.9599	14.1319	14.3552	14.3516	14.4592	14.7097	13.8003	13.4642	14.2158
P06748	NPM1	Nucleophosmin	Undefined		1.34396	0.0906344	0.30375	2.19771		0.0323695	0.98536	0.0120831	0.09141		1.98503	0.0507059	0.291667	2.86245	17.6242	17.6901	17.1913	17.4773	17.4797	17.5805	17.7443	17.3619	17.2372	17.1778	17.2984	17.3455	17.1839	17.4748	17.1131	17.7689	17.0575	17.17	17.1378	16.7383	17.7796	16.7146	16.9878	16.8886	17.5303	17.2917	17.2292	17.2902
P04216	THY1	Thy-1 membrane glycoprotein	Undefined		1.34319	0.0906565	-1.48914	-2.28531		0.1227	0.950192	-0.163143	-0.319336		1.73617	0.0752132	-1.326	-2.69529	10.2307	11.6948	12.6111	12.2589				12.0035	12.9504	11.4843		14.0047	13.1629	13.6663	12.8082		12.8784	14.333	11.9158	13.6414	13.0566	15.4597	11.3775	12.7062	13.7732	13.084		13.2674
Q9Y281	CFL2	Cofilin-2	Undefined		1.33628	0.0921017	-0.53875	-2.18827		0.0808438	0.963712	0.0358333	0.217651		1.89726	0.058096	-0.574583	-2.76825	13.7238	12.6673	13.6972	13.6422	13.1218	14.4293	13.3278	12.7208	13.7517	14.3838	13.9384	13.7136	14.2232	13.8835	14.5317	13.5916	13.8887	14.3735	14.2118	13.4219	13.6743	14.0106	13.8259	14.2689	14.6056	13.6299	13.4729	14.1491
Q13938	CAPS	Calcyphosin	Ependymal		1.33483	0.0923452	-0.505	-2.18649		0.326275	0.858834	0.192917	0.735073		1.94442	0.0542467	-0.697917	-2.81896	16.7276	16.8108	17.2794	17.3924	17.1722	17.9191	17.2025	17.7332	18.1096	19.0243	18.0456	16.7801	18.0846	18.4559	18.4778	17.082	17.5419	18.2674	17.9553	17.8865	18.7269	17.7321	17.6409	17.5707	17.3151	17.4949	18.4109	17.3812
Q14CX7	NAA25	N-alpha-acetyltransferase 25, NatB auxiliary subunit	Undefined		1.33435	0.0923853	-0.503571	-2.20223		0.328539	0.858777	-0.169167	-0.739209		0.720226	0.363916	-0.334405	-1.36371	12.8144	12.4027	13.3557	13.0263	13.6472		12.4272	13.0526	13.6548	13.1738	13.9389	14.093	13.5381	12.1767	13.1436	12.7343	13.8101	13.2243	12.9456	13.1275	13.2944	13.4184	12.9551	13.9017	13.1297	14.2821	13.38	13.3591
O95864	FADS2	Acyl-CoA 6-desaturase	Undefined		1.33331	0.0926278	-1.24486	-2.27193		0.910241	0.645749	-0.522857	-1.62313		1.41121	0.127395	-0.722	-2.26443		11.5256		11.8915		10.3955	9.99724	11.9158	11.9094	12.5854	11.5873	11.5922	11.1825	11.5016	11.9106	12.3006	12.1239	11.8141	12.5428	11.3996	11.3377	14.3832	12.4411	12.4096	11.7749	12.0223	12.3948
P49720	PSMB3	Proteasome subunit beta type-3	Undefined		1.33032	0.0931934	-0.4025	-2.18093		0.181935	0.92005	0.0645833	0.450462	+	3.21293	0.0114862	-0.467083	-4.14187	13.6837	12.8499	13.5784	13.6941	13.61	13.8248	13.5657	13.4296	14.2773	14.1359	14.2932	13.5724	14.0924	14.1733	13.8763	14.0253	13.8547	13.8555	13.9125	13.8807	12.9106	14.0784	14.1987	14.1756	13.818	14.1588	14.0591	14.0387
Q86WU2	LDHD	Probable D-lactate dehydrogenase, mitochondrial	Undefined		1.33023	0.0930808	-0.355	-2.18082		0.903799	0.645433	-0.195833	-1.60999		0.482581	0.518267	-0.159167	-1.00297	15.6051	16.1422	16.5972	16.0022	16.0138	15.1694	15.9211	16.0101	16.0972	15.9897	16.1945	16.275	15.7725	15.6501	15.8175	16.731	16.0086	16.0424	16.4704	16.063	16.385	16.027	16.2819	16.4811	16.1091	16.2195	16.6422	16.1541
O43272	PRODH	Proline dehydrogenase 1, mitochondrial	Undefined		1.32975	0.0930744	0.36375	2.18024		0.469151	0.803418	0.175416	0.981184		0.514167	0.495077	0.188334	1.05343	17.0241	17.4644	17.871	17.6596	16.9233	17.022	17.3186	17.3667	17.6504	16.9222	17.2244	18.0301	17.3002	17.1046	16.8086	17.0687	17.2166	16.4011	17.2532	16.7347	16.564	16.7527	16.6075	17.0032	17.4405	16.9742	17.4252	16.9656
Q08945	SSRP1	FACT complex subunit SSRP1	Undefined		1.32771	0.0935113	0.36875	2.17772		0.0211683	0.990778	-0.00999999	-0.0604963	+	2.33125	0.0324385	0.37875	3.22821	13.8734	13.6662	13.8033	13.4498	13.8505	13.9196	13.4983	13.6342	13.1634	13.1767	13.4969	13.8227	12.8607	13.3953	13.2066	13.1663	13.8847	13.0903	13.4706	13.2481	13.865	12.9441	13.3376	13.3894	13.2986	13.8793	13.4924	12.5352
P40429	RPL13A	60S ribosomal protein L13a	Epithelial		1.32717	0.0935597	0.43375	2.17706		0.559736	0.756419	0.179167	1.12446		0.798679	0.321396	0.254583	1.46945	15.645	16.321	16.2151	16.5816	16.7671	16.925	16.3835	15.8529	16.421	16.09	15.8574	16.2948	16.4825	15.5083	16.3522	16.4451	16.2062	15.9703	15.5679	15.783	16.3314	15.8754	15.3328	15.4379	15.8709	16.2632	16.1282	15.9813
O43570	CA12	Carbonic anhydrase 12	Undefined		1.32655	0.0935829	-0.553929	-2.19245		0.00112399	0.999339	0.000833591	0.00328479		1.40482	0.128303	-0.554762	-2.23187	12.4311	13.074	12.9778	12.8182		11.9416	12.8463	13.1517	13.965	12.8059	13.1516	12.1507	13.1367	13.5157	13.3013	13.5311	12.9385	13.004	14.0166	14.1119	13.6175	13.7417	12.7317	12.9375	14.2229	12.783	13.4384	12.9476
P04004	VTN	Vitronectin	Undefined		1.32562	0.0937215	0.90375	2.17514		0.843835	0.675	-0.707083	-1.53052	+	2.75625	0.0179502	1.61083	3.66974	16.0776	15.2138	15.7003	15.6855	15.7097	15.9297	16.5908	17.6477	14.6708	13.9292	14.4758	15.3892	15.8026	16.0348	13.2321	15.1916	14.9188	13.6228	12.5191	13.7254	14.6668	13.5402	14.7761	15.4677	16.079	15.4381	16.4438	14.912
P50479	PDLIM4	PDZ and LIM domain protein 4	Undefined		1.32502	0.0937093	-0.36875	-2.1744		1.08809	0.596512	-0.210833	-1.84444		0.728452	0.359178	-0.157917	-1.37216	14.6833	14.7196	14.7975	14.2877	15.0521	15.0739	14.4287	15.3052	14.9462	15.1147	15.0534	15.0886	15.3131	14.7079	14.927	14.9608	14.9118	14.7151	14.7717	14.9127	15.5124	15.7723	14.9754	14.8972	14.8169	15.3291	15.0385	14.9473
P31948	STIP1	Stress-induced-phosphoprotein 1	Undefined		1.3243	0.0938123	-0.3675	-2.17352		0.241418	0.89126	0.121667	0.573257		1.39052	0.130652	-0.489167	-2.20514	16.757	15.6925	16.0454	16.0837	16.0897	16.5014	16.0495	15.6442	16.9412	17.098	16.2507	15.5969	17.1006	17.041	17.0316	15.6495	16.235	16.873	16.802	16.5511	16.1793	16.5366	16.3556	16.7343	16.9523	16.5669	16.0065	16.4647
P13693	TPT1	Translationally-controlled tumor protein	Mesenchymal		1.3223	0.094275	-1.11518	-2.18711		0.140852	0.946611	0.152917	0.360027		1.88477	0.0591901	-1.2681	-2.77247	13.117	12.4133	9.91732	12.1391	11.0167		11.599	11.5449	14.3043	13.1473	12.1605	11.7254	13.6693	13.5037	13.0264	11.3211	12.1757	14.0444	13.2658	13.0088	13.1662	13.7103	12.7626	12.5636	13.6998	10.7136	12.7513	12.9867
Q96RP9	GFM1	Elongation factor G, mitochondrial	Undefined		1.32126	0.094417	0.371251	2.16977		0.64275	0.714225	0.179584	1.24907		0.702752	0.373552	0.191667	1.33578	16.1069	16.6766	17.2626	17.0834	16.9421	16.7466	16.6813	16.7567	16.6448	16.594	16.8719	16.5662	16.4286	15.9741	16.4494	16.2298	16.9932	16.6142	16.8225	16.9171	15.9572	16.2395	16.6458	16.7191	15.9551	16.8947	16.4792	16.3936
Q9BUP0	EFHD1	EF-hand domain-containing protein D1	Glial		1.31897	0.0949177	-0.2675	-2.16695		0.0695347	0.970538	0.0329164	0.189203		0.977807	0.243354	-0.300417	-1.70579	14.3324	14.1518	13.744	14.4255	14.5097	14.1186	14.1691	13.9176	15.0719	14.5774	13.989	14.3774	15.0323	14.256	14.5894	13.818	13.7603	14.9202	14.4644	14.8049	14.4955	14.5597	14.0981	14.2692	14.8686	14.3822	14.2677	14.5635
P29590	PML	Protein PML	Undefined		1.31611	0.0954869	0.6175	2.16342		0.0519372	0.978931	0.0345833	0.143764		1.13701	0.194658	0.582917	1.90457	14.5929	14.5401	15.0235	15.9971	14.9351	16.3765	14.6414	14.3426	14.0923	14.1458	14.5304	14.6847	16.3196	14.304	14.3009	14.5205	14.2709	13.8973	14.1155	14.4973	14.7612	14.2619	14.3293	14.0842	14.1712	14.9114	14.7768	14.2221
Q15366	PCBP2	Poly(rC)-binding protein 2	Undefined		1.31573	0.0954975	-0.29625	-2.16295		0.088382	0.958662	-0.0245833	-0.236305	+	2.15204	0.040352	-0.271667	-3.03987	16.5564	16.8729	17.0043	16.6437	16.8316	16.4548	16.2968	16.8471	16.6883	16.9496	17.1856	16.9712	16.704	17.1134	16.9034	16.8378	17.0871	16.9468	17.1506	16.9672	17.0752	16.5785	17.2817	17.1527	16.8544	17.2377	17.1922	16.5027
P46776	RPL27A	60S ribosomal protein L27a	Undefined		1.31547	0.0954137	0.41375	2.16263		0.281267	0.87808	-0.0945833	-0.650988		1.91842	0.0564043	0.508333	2.79103	17.8648	17.7134	17.7151	17.591	18.5296	18.6234	17.4795	17.3473	17.4909	17.2632	17.5319	18.089	17.3335	16.682	17.2124	17.6995	17.4303	17.1236	17.1601	17.1932	17.5007	17.3762	17.0813	17.1073	17.3696	17.7966	17.5256	17.7813
P99999	CYCS	Cytochrome c	Undefined		1.31364	0.0958958	0.265	2.16037		0.316474	0.860698	0.0758332	0.717071		0.839603	0.300386	0.189166	1.52484	18.9285	19.2515	18.9717	19.1825	19.2635	18.7139	18.4666	18.67	18.9045	18.374	18.8803	18.5896	18.522	18.8711	18.6263	18.6767	19.1767	19.0925	18.7888	18.3909	18.7523	18.3825	18.5382	18.9145	18.4489	18.7725	18.7533	18.7748
P09417	QDPR	Dihydropteridine reductase	Glial		1.31319	0.0959257	-0.84125	-2.15982		2.26577	0.317641	-0.760833	-3.1596		0.120016	0.867179	-0.0804167	-0.312101	16.4012	15.399	15.463	17.5204	15.9038	16.8388	15.4009	15.3532	16.1158	16.2479	16.3372	15.6388	16.319	16.5863	16.0541	16.0135	15.5489	16.555	15.9662	15.9798	16.2191	17.8086	16.6593	17.3647	17.6613	16.0605	15.9539	17.2797
Q9UHY1	NRBP1	Nuclear receptor-binding protein	Undefined		1.31173	0.0961733	-0.655	-2.19256		0.536596	0.765893	0.2325	1.08864	+	2.37045	0.0313781	-0.8875	-3.32788	12.9612	14.1453	12.4863	13.571			12.8622	13.9241	14.7354	13.8068	14.1109	13.655	14.3964	14.1093	13.791	14.9167	13.8307	14.8729	13.7407	14.5727	14.2889	14.0215	14.6878	13.8926	13.7516	14.0171	13.0622	14.123
Q13435	SF3B2	Splicing factor 3B subunit 2	Undefined		1.30903	0.0968257	0.41625	2.15467		0.917684	0.646561	0.302916	1.62815		0.345674	0.630905	0.113333	0.770229	15.1157	14.953	15.2618	14.4853	15.2693	15.1332	15.2282	14.8876	15.2389	14.8571	15.1615	15.4424	14.6583	14.9943	14.6622	15.3166	14.7926	14.1318	14.876	15.0226	15.0247	14.0538	14.8183	14.5044	14.1424	15.1801	15.1577	14.1403
P06576	ATP5F1B	ATP synthase subunit beta, mitochondrial	Undefined		1.30865	0.0968049	0.425	2.1542		0.152436	0.93784	0.0662501	0.386048		1.56589	0.0995904	0.35875	2.40456	20.5555	20.6362	21.3024	20.7936	21.0236	20.8608	20.4989	20.2225	20.5352	20.0621	20.4268	20.7426	19.8684	20.3031	20.2644	20.4885	21.1072	20.2174	20.2322	20.2786	20.0814	20.0542	20.4105	20.5002	19.785	20.9081	20.918	19.8365
P61011	SRP54	Signal recognition particle 54 kDa protein	Undefined		1.30861	0.0966905	-0.5625	-2.15416		0.154231	0.937373	-0.0725	-0.390042		1.36721	0.135259	-0.49	-2.17818	13.1605	13.3687	12.8908	13.22	12.9433	11.7225	12.2313	13.5087	13.2709	13.365	12.7052	12.8385	12.765	13.9199	13.7389	13.6614	13.3627	13.5801	13.6212	13.6044	14.0123	13.2631	13.6998	13.5717	13.402	13.559	13.4682	12.5709
Q15424	SAFB	Scaffold attachment factor B1	Undefined		1.30518	0.0973793	0.71125	2.14992		0.0764284	0.965314	0.0613635	0.206788		1.185	0.178106	0.649887	1.97032	13.8826	13.6529	14.775	13.408	14.5153	14.6366	15.1688	13.0452	13.6116	12.4107	13.9819	14.8411	13.1052	13.6817	13.0666	13.7272		13.5401	12.5423	13.8369	13.326	13.3259	13.1979	13.6131	12.3188	13.5588	14.3329	13.7218
P50991	CCT4	T-complex protein 1 subunit delta	Undefined		1.30193	0.0980959	-0.45875	-2.14591		0.462757	0.804484	-0.171667	-0.970739		1.04848	0.219211	-0.287083	-1.79516	15.1934	14.5943	15.1346	15.3623	15.0098	15.8176	14.7457	14.8811	15.1175	15.5778	15.3377	15.0916	15.5825	15.324	15.765	14.7188	15.5766	15.2879	15.2407	15.9213	15.4663	15.1451	15.6477	15.9378	15.5338	16.2298	15.7168	14.7072
Q9Y512	SAMM50	Sorting and assembly machinery component 50 homolog	Undefined		1.30186	0.0979902	0.29625	2.14581		0.155341	0.937577	0.0487499	0.392506		1.91156	0.0566271	0.2475	2.78365	15.0737	15.0324	15.0037	14.9799	14.8485	14.9065	14.9165	14.5181	14.5993	14.3223	14.7393	15.0029	14.4434	14.9477	14.6347	14.8771	14.7423	14.4895	14.6206	14.5396	15.1986	14.3862	14.3393	14.3364	14.9755	14.5226	14.8639	14.2839
P52565	ARHGDIA	Rho GDP-dissociation inhibitor 1	Undefined		1.2987	0.0986454	-0.48	-2.1419		0.313878	0.861734	-0.11875	-0.712275		1.23488	0.164475	-0.36125	-2.02263	15.0685	14.4712	14.3781	15.1934	14.9234	15.821	14.7691	14.5126	15.3267	15.6413	15.3139	14.9558	15.5743	15.089	15.3004	14.6417	14.7799	15.6412	15.4699	15.2958	15.0575	15.8835	15.5305	15.5113	15.4352	14.9657	14.7203	15.8621
P30044	PRDX5	Peroxiredoxin-5, mitochondrial	Undefined		1.29762	0.0989559	-0.27625	-2.14056		0.916577	0.646996	0.280417	1.62671	+	2.21949	0.0363636	-0.556667	-3.11098	18.9497	19.1877	19.1313	19.3218	18.8755	18.9302	19.6775	19.4804	19.7398	20.2784	19.0179	19.1082	19.7438	19.534	19.9965	19.2685	19.7106	20.1395	20.2675	20.2072	19.3056	19.6732	19.6192	19.8014	19.2235	19.3645	19.1911	19.5981
Q15019	SEPTIN2	Septin-2	Undefined		1.29706	0.0989572	-0.245	-2.13988		0.156066	0.9387	-0.0512498	-0.394114		0.945431	0.25705	-0.19375	-1.66418	15.3316	15.1437	14.9106	15.419	14.9925	15.095	15.078	15.3138	14.8709	15.5637	15.3746	15.7111	15.5306	15.0089	15.4678	15.4966	15.4869	15.4621	15.467	14.7874	15.7847	15.4265	15.2757	15.4798	15.2367	15.2771	14.9751	15.7648
O00757	FBP2	Fructose-1,6-bisphosphatase isozyme 2	Undefined		1.29567	0.0992714	-0.7225	-2.13816		0.468635	0.803667	0.347916	0.980343	+	2.14691	0.0407553	-1.07042	-3.03446	14.878	15.2524	13.7765	14.9321	14.5619	16.1337	14.5885	15.0693	15.5193	16.9695	16.0111	14.6468	16.4069	15.8364	16.2123	14.7919	14.9515	16.8296	16.9354	16.5124	14.4112	16.2703	16.2912	16.2299	15.8864	15.1041	15.1614	15.6223
P42345	MTOR	Serine/threonine-protein kinase mTOR	Undefined		1.29339	0.0997558	-0.912143	-2.15074		0.459202	0.805931	0.255834	0.964913	+	2.28251	0.0341615	-1.16798	-3.20264	11.2029	13.539	13.0705	12.702	10.7681		11.8986	12.8692	13.5928	13.1255	13.4435	12.9302	12.3853	13.7955	13.7094	14.5457	13.3185	13.3286	13.1118	14.2309	13.5661	11.9457	13.7254	12.8814	13.1476	13.3943	13.7268	13.2408
P37837	TALDO1	Transaldolase	Undefined		1.29199	0.0999805	-0.645	-2.1336		0.704259	0.705971	-0.416667	-1.33793		0.42866	0.5598	-0.228333	-0.914225	15.5166	15.1584	15.0213	15.9593	14.7477	15.5715	14.97	15.2509	15.7808	15.7892	15.6349	14.2164	15.9377	15.7696	15.653	14.9037	15.0794	16.6052	15.7814	14.8885	15.5894	16.6426	15.8076	16.2185	16.4292	14.8639	14.9168	16.8899
P40227	CCT6A	T-complex protein 1 subunit zeta	Undefined		1.29055	0.100214	-0.3125	-2.13181		0.305908	0.866848	-0.0833334	-0.697478		0.868771	0.28744	-0.229167	-1.56378	17.2844	16.7699	17.0817	17.208	17.7064	17.8758	17.3009	17.0286	17.637	17.8112	17.6438	17.3894	17.8906	17.1983	17.5807	16.7725	17.5153	17.6024	17.5442	17.5621	17.4813	17.962	17.59	17.6859	17.5374	17.753	17.3018	17.447
P25788	PSMA3	Proteasome subunit alpha type-3	Undefined		1.29027	0.100185	-0.79125	-2.13146		0.161419	0.934543	-0.124167	-0.405936		1.22051	0.167669	-0.667083	-2.00547	12.6818	12.1698	13.0109	13.3034	12.7162	14.9197	13.0066	13.3407	14.3057	14.3106	14.0264	12.2298	14.668	13.8789	14.3114	13.2656	13.4756	14.2888	13.6583	13.2871	13.3687	14.5056	13.7838	13.9195	15.0725	13.3441	13.1411	14.349
Q3SXM5	HSDL1	Inactive hydroxysteroid dehydrogenase-like protein 1	Undefined		1.28946	0.10035	0.675	2.13046		0.733822	0.707075	0.335417	1.37971		0.859565	0.29096	0.339583	1.55154	15.1802	14.5798	15.8896	15.4031	15.4313	15.0493	14.3201	14.279	14.561	14.5784	14.7177	15.172	14.1363	14.8602	14.352	14.8763	15.457	14.1802	14.2884	14.9315	13.5896	14.1788	14.3015	14.4901	13.9271	15.2458	15.3996	13.5913
P07437	TUBB	Tubulin beta chain	Undefined		1.28911	0.100296	-0.4225	-2.13003		0.1869	0.91932	-0.0829163	-0.461057		0.968244	0.247829	-0.339583	-1.69354	17.4686	17.6748	17.7426	17.2827	17.287	17.0756	17.7721	18.5498	17.1025	18.1758	17.5554	17.5263	17.785	18.2017	18.6676	17.967	18.4639	17.7891	17.9612	18.1445	17.9579	18.5041	17.8979	18.0444	17.8138	17.656	18.5561	17.8029
Q96C86	DCPS	m7GpppX diphosphatase	Undefined		1.28368	0.10175	-0.3175	-2.12329		0.904767	0.646749	-0.185	-1.61126		0.430973	0.558101	-0.1325	-0.918103	14.108	13.7086	13.8784	13.9514	14.4761	14.6632	13.5657	13.9444	14.5156	14.3097	13.9368	13.6443	14.688	14.2019	14.1234	14.0405	13.9427	14.2137	14.1216	14.3122	14.5059	14.0281	14.2609	14.2797	14.4352	14.6269	14.1559	14.5292
P18621	RPL17	60S ribosomal protein L17	Undefined		1.28353	0.101676	-0.195	-2.12311		1.20491	0.566054	-0.283333	-1.98677		0.2602	0.710308	0.0883336	0.610305	14.4994	15.0035	15.0193	14.704	14.5432	14.675	14.8535	14.8036	13.7354	14.7088	14.6879	15.139	14.4919	14.4946	15.0109	14.8565	14.9963	14.4997	14.9406	14.4851	15.1064	14.7755	14.9282	14.8613	15.1782	15.1092	14.9775	14.6915
P68371	TUBB4B	Tubulin beta-4B chain	Epithelial		1.2831	0.101669	-0.22375	-2.12257		1.11611	0.592091	0.201667	1.87897	+	3.20928	0.0114545	-0.425417	-4.13808	21.0095	20.4365	20.8779	20.9118	20.8285	21.0649	20.7121	20.7329	21.4135	21.2931	20.9833	21.1424	21.3561	20.9664	21.4692	20.8276	21.1512	21.566	21.2213	21.5721	21.3447	21.2184	21.0943	21.1465	20.9725	21.1221	20.6368	20.8264
P08579	SNRPB2	U2 small nuclear ribonucleoprotein B''	Undefined		1.28284	0.101589	0.25375	2.12224		0.0388371	0.982603	0.01125	0.108939		1.37222	0.134623	0.2425	2.18398	14.4921	14.4451	14.5662	14.2763	14.4175	14.8899	14.8874	14.1658	14.3189	14.2384	14.3118	14.7761	14.1489	14.2788	14.2136	14.6471	14.2088	14.1979	13.9705	14.0053	14.6775	14.1533	13.9773	14.1985	14.2793	14.4137	14.3398	14.0882
O75746	SLC25A12	Calcium-binding mitochondrial carrier protein Aralar1	Undefined		1.28246	0.10152	0.46375	2.12178		0.0520422	0.979024	0.0291669	0.144039		1.26574	0.156739	0.434583	2.0593	17.2866	16.8857	17.9886	17.38	17.711	17.6308	16.7907	16.7533	16.9988	16.5624	17.0164	17.8452	16.3379	16.5007	16.4233	17.0061	17.542	16.6779	16.5241	16.986	16.4791	16.6569	16.7435	16.9893	16.7181	17.3955	17.4378	16.2904
P49591	SARS1	Serine--tRNA ligase, cytoplasmic	Undefined		1.28115	0.101769	-0.4575	-2.12015		0.419189	0.817111	0.21625	0.898271		1.72828	0.0759127	-0.67375	-2.5846	15.1124	14.4034	14.6287	15.319	14.6535	15.7539	14.3998	14.4658	15.7222	15.9937	15.1108	14.5996	16.1792	15.6106	15.7328	14.1683	15.3393	16.085	15.9174	15.7286	14.9091	15.3573	15.1574	15.8141	15.2178	15.1139	14.9801	15.8372
P26447	S100A4	Protein S100-A4	Undefined		1.28056	0.101829	0.67375	2.11942		0.617186	0.726828	-0.31125	-1.2113	+	2.26354	0.0350854	0.985	3.15727	18.3934	17.2435	18.2637	17.1985	18.5993	19.4503	18.3868	17.4869	18.0628	16.6855	17.0015	16.5385	17.8014	16.8845	16.2175	17.5114	18.1224	17.0784	16.5558	17.2537	17.0825	18.3492	17.1964	17.2351	17.6444	17.574	16.88	17.6655
P61106	RAB14	Ras-related protein Rab-14	Undefined		1.27943	0.102014	-0.425	-2.11801		0.0539573	0.97845	0.0308335	0.149056		1.54974	0.103021	-0.455833	-2.38644	13.7574	13.7088	14.486	13.8498	13.3659	13.601	13.7503	14.1909	14.4018	14.2783	14.9061	14.0611	13.4756	14.8862	14.7123	14.1658	14.7663	13.7463	14.1624	13.9733	14.4095	13.6257	14.4934	14.4354	14.4934	14.681	14.4994	13.4773
Q96GK7	FAHD2A	Fumarylacetoacetate hydrolase domain-containing protein 2A	Undefined		1.27932	0.101902	0.37	2.11789		0.0715294	0.969194	0.0237501	0.194263	+	2.35537	0.0317379	0.34625	3.25343	14.9226	15.145	15.651	15.311	15.5247	15.6553	14.9537	14.9553	14.7498	14.9351	14.7185	15.0385	14.8342	14.7079	15.0623	15.0776	14.9523	14.8606	15.2249	14.8542	14.4093	14.9495	14.6911	14.8153	14.7962	15.543	15.3493	14.5879
P56556	NDUFA6	NADH dehydrogenase [ubiquinone] 1 alpha subcomplex subunit 6	Undefined		1.27893	0.101861	0.56875	2.11739		0.402194	0.819602	0.19125	0.869348		0.941574	0.257406	0.3775	1.65919	16.6264	16.1669	17.5465	16.6797	16.7146	17.7012	16.4693	16.308	16.862	15.8498	16.0799	16.9205	16.698	16.1142	15.9794	16.3792	16.398	16.8479	15.6771	16.9865	16.0502	16.2152	15.8326	17.2158	15.4277	16.3708	16.4163	16.1299
P53990	IST1	IST1 homolog	Undefined		1.27705	0.10228	0.5225	2.11506		1.08447	0.598242	0.256667	1.83996		0.744155	0.351778	0.265833	1.39417	15.0023	14.5796	15.2073	14.6045	14.9933	16.1329	14.6321	14.1557	14.5592	14.5995	14.596	14.9997	14.4134	14.714	14.555	15.2401	14.7533	14.3876	14.5292	14.4141	14.3943	13.756	14.3643	14.4914	14.4691	14.8527	14.8197	13.9784
Q96GD0	PDXP	Pyridoxal phosphate phosphatase	Undefined		1.27636	0.102354	-0.4475	-2.11421		0.00472885	0.998145	-0.00208346	-0.013763		1.43384	0.122906	-0.445417	-2.25496	14.1745	13.5921	14.5239	14.6883	14.5998	14.9834	13.5114	14.0531	14.7291	14.951	14.6187	14.0237	14.9786	14.3497	14.7437	14.1814	15.1496	14.9601	14.748	15.0751	14.4137	15.2215	14.5627	14.7019	14.3828	14.9339	14.629	14.8561
Q14108	SCARB2	Lysosome membrane protein 2	Glial		1.27042	0.103713	0.46875	2.10682		0.224428	0.903441	-0.0858335	-0.539064		1.9432	0.0541579	0.554584	2.81764	15.6284	14.6587	16.3003	15.5568	16.1565	16.1922	15.5609	15.9095	14.739	14.8709	15.8056	15.7024	14.9496	15.2296	14.9368	15.5669	15.3701	15.1691	15.1234	14.8259	15.1779	15.0601	14.8626	15.0616	15.3345	15.9909	15.3352	15.3975
P50895	BCAM	Basal cell adhesion molecule	Undefined		1.26919	0.103924	0.565	2.1053		0.245732	0.888999	0.139583	0.581834		1.40203	0.128525	0.425417	2.21842	15.8896	15.5551	15.6775	14.7099	15.0417	15.8031	15.5909	15.536	15.3141	14.8355	15.3789	15.5516	15.609	15.2751	14.0685	14.8191	15.0235	15.1597	14.9521	14.6201	13.8415	14.2184	15.2212	15.1882	14.5054	15.1661	15.4707	15.6664
Q06830	PRDX1	Peroxiredoxin-1	Undefined		1.2648	0.104968	-0.3825	-2.09984		0.00532889	0.998095	-0.00333349	-0.0154988		0.962532	0.250884	-0.379167	-1.68621	20.033	19.4564	20.7327	20.3151	20.3356	20.4928	20.2068	19.8216	21.3047	20.7404	20.8241	19.367	20.9282	20.5876	20.9569	19.9804	20.5248	21.0534	20.3545	20.0404	20.2925	20.9156	20.4992	20.7267	20.9088	20.2444	20.0846	20.7857
Q96AE4	FUBP1	Far upstream element-binding protein 1	Undefined		1.26405	0.105114	-0.23875	-2.0989		0.436425	0.814391	0.0875002	0.927221	+	2.59032	0.0228498	-0.32625	-3.49793	16.2551	16.1485	15.9129	15.6506	16.2029	16.353	16.1107	16.2209	16.4908	16.468	16.2917	16.8461	16.4924	16.3939	16.6221	16.4126	16.1097	16.1983	16.4377	16.4258	16.4766	16.0921	16.3647	16.2797	16.3854	16.7958	16.0839	16.2837
O75569	PRKRA	Interferon-inducible double-stranded RNA-dependent protein kinase activator A	Undefined		1.26156	0.105746	-0.41	-2.0958		1.43747	0.52	0.312917	2.25912	+	4.06521	0.00390244	-0.722917	-5.03508	13.4899	14.6233	13.9371	13.7768	14.1837	13.8949	13.7505	14.5791	15.0503	14.8485	14.3682	14.7094	14.4057	14.5823	14.8318	15.1222	14.8655	14.4932	14.8271	14.9126	15.1634	13.9579	14.5129	14.5782	14.4085	14.3003	14.5877	13.9974
Q14289	PTK2B	Protein-tyrosine kinase 2-beta	Undefined		1.26134	0.105639	-0.53875	-2.09553		0.611063	0.728494	-0.260416	-1.20218		0.870568	0.2865	-0.278333	-1.56617	13.5955	14.2561	13.5474	13.5523	14.0964	14.1912	13.1384	14.172	14.4748	14.0836	13.3516	14.3652	14.042	14.0783	13.9308	14.4682	13.4684	14.2826	14.1342	14.5093	14.4924	15.7814	13.939	14.1052	14.1187	14.1165	14.3049	14.0137
Q99497	PARK7	Parkinson disease protein 7	Undefined		1.26129	0.105528	-0.47375	-2.09546		0.215455	0.906075	0.100417	0.520735		1.75869	0.0722612	-0.574167	-2.6179	18.8798	18.1876	18.5071	19.0656	18.4425	19.0599	17.9802	17.6252	19.3471	19.6405	19.0876	18.344	19.3522	19.0014	19.2781	18.2742	18.5296	19.4259	19.3793	18.8713	18.6936	19.0479	18.9186	19.0734	19.4488	18.5865	18.3971	19.3809
P02790	HPX	Hemopexin	Undefined		1.26102	0.105483	-1.2075	-2.09512		0.24387	0.888878	-0.361667	-0.578136		0.943257	0.257666	-0.845833	-1.66137	13.3326	14.279	13.3382	13.8271	14.3102	15.2881	13.0561	13.9622	15.9277	15.6583	13.162	13.6301	15.2322	16.4304	14.1924	12.8828	13.8295	16.8273	14.1214	15.3649	13.3572	14.8084	16.0089	16.333	15.6977	13.3208	14.1585	17.3707
P21964	COMT	Catechol O-methyltransferase	Undefined		1.26012	0.105643	-0.4975	-2.09401		1.07725	0.601365	-0.280833	-1.83101		0.477461	0.522228	-0.216667	-0.994688	14.2605	15.2604	14.7763	15.321	13.7803	14.583	15.6161	14.4965	15.0863	14.6272	15.8445	14.7712	14.4256	15.3197	15.0138	14.8588	14.8575	14.8716	14.8073	15.261	15.7231	14.9792	15.3253	14.9777	15.0558	15.0597	15.5032	15.4485
P01042	KNG1	Kininogen-1	Undefined		1.2598	0.105622	-0.72625	-2.09361		0.283096	0.879107	-0.324167	-0.654478		0.420714	0.566067	-0.402083	-0.900847	13.3811	14.3404	13.9444	13.9151	13.7052	13.9542	12.926	14.1018	15.6623	14.8303	13.8962	13.1854	14.7199	15.9092	13.5223	12.347	13.5219	15.508	12.5285	14.5894	12.8029	14.1385	14.9699	15.15	14.2411	14.2151	14.8689	15.6904
Q02750	MAP2K1	Dual specificity mitogen-activated protein kinase kinase 1	Macrophage		1.25969	0.105506	0.285	2.09347		0.655861	0.711727	-0.202083	-1.26824	+	2.08499	0.0443737	0.487084	2.96889	14.4298	14.0904	14.5838	14.1742	14.505	15.0225	14.4664	14.2669	14.3351	14.0721	14.3483	12.9146	14.1991	13.8633	13.8857	13.9272	14.2764	13.9431	14.0867	13.5851	13.9582	14.1992	14.0854	14.3118	14.2908	14.3823	14.3816	13.6442
P68036	UBE2L3	Ubiquitin-conjugating enzyme E2 L3	Undefined		1.25946	0.1055	-0.879643	-2.10785		0.138994	0.948182	-0.170833	-0.355814		0.65306	0.400673	-0.708809	-1.26682	13.6774	13.2519	12.5947	13.7212	10.888		12.8632	13.6096	13.6475	14.7604	13.7239	9.91569	14.0304	14.267	14.3369	13.1097	13.6228	14.2541	14.4781	13.6729	13.9036	14.2512	14.223	13.6805	14.3055	13.39	12.6096	14.2195
Q9Y2V7	COG6	Conserved oligomeric Golgi complex subunit 6	Undefined		1.25889	0.105494	0.32875	2.09248		1.23858	0.562798	0.210833	2.02704		0.445489	0.54829	0.117917	0.942294	15.8607	15.5192	15.2057	15.0296	15.7196	15.9139	15.1829	15.0753	15.2957	15.3862	15.4748	15.2089	15.4805	15.1141	15.1833	15.6149	15.1709	15.1997	15.0476	15.6797	15.1951	15.0344	15.0629	15.1368	14.7566	15.6465	15.1482	14.8941
Q8N4Q0	ZADH2	Prostaglandin reductase 3	Undefined		1.25861	0.105492	0.51625	2.09212		0.000622668	0.99935	-0.000416716	-0.00182075		1.41673	0.126373	0.516667	2.23533	15.7521	14.7649	15.7284	14.8571	15.9709	15.9677	15.004	15.2971	15.2211	14.0684	14.6914	15.9246	15.2156	14.7534	14.4021	14.8774	15.5121	14.6508	14.4858	15.0114	14.5913	14.3756	14.6717	14.9376	14.624	15.7425	15.5468	14.7176
Q15031	LARS2	Probable leucine--tRNA ligase, mitochondrial	Undefined		1.25729	0.105725	-1.45804	-2.1051		0.36354	0.835089	-0.507083	-0.802075		1.10429	0.203879	-0.950952	-1.87105	12.3056	13.6082	14.7122	13.7779	12.8668		13.0887	14.2364	13.5303	14.1979	14.3195	17.9712	15.0097	13.8254	13.7748	14.309	14.7287	13.8363	14.2179	13.8727	13.9673	14.1846	14.4839	14.3531	14.1542	14.8296	14.8324	19.0001
P55145	MANF	Mesencephalic astrocyte-derived neurotrophic factor	Undefined		1.25716	0.105624	0.66875	2.09032		0.451602	0.808155	0.296667	0.952405		0.696916	0.376343	0.372083	1.32746	14.8699	15.3731	15.2173	15.3613	15.6999	13.9703	14.9731	14.565	15.2728	13.6701	14.5203	14.6691	14.1638	14.2879	15.0985	16.1365	14.8692	14.2063	14.0784	14.6048	14.6457	13.9709	13.3549	14.1355	15.5505	14.6	14.859	13.5634
P22830	FECH	Ferrochelatase, mitochondrial	Undefined		1.25462	0.106181	0.5725	2.08715		0.711275	0.705831	0.234583	1.34789		0.924276	0.262563	0.337917	1.63674	13.6007	14.0018	13.784	14.299	14.9212	14.9158	13.6948	13.2363	13.9393	13.6074	13.9366	14.0851	13.6797	13.2847	13.4792	13.2358	13.9707	13.4076	13.9202	14.0627	12.7711	13.0504	14.0062	13.776	13.0409	13.8758	13.877	13.4575
Q92542	NCSTN	Nicastrin	Undefined		1.25034	0.107251	0.32625	2.08181		0.554318	0.756026	0.136667	1.11612		0.653485	0.400879	0.189583	1.26477	15.746	15.492	15.7764	15.5337	16.139	15.7349	14.8066	15.5192	15.1651	15.1458	15.6425	15.8522	15.5447	15.2457	15.5105	15.5272	15.5698	15.474	15.4367	14.728	15.2311	15.0404	15.0584	15.0924	15.4465	15.686	15.4005	15.1773
P27338	MAOB	Amine oxidase [flavin-containing] B	Ependymal		1.24747	0.107789	0.25125	2.07823		1.08318	0.59855	0.170833	1.83837		0.375756	0.606153	0.0804172	0.823569	16.9813	16.8981	17.2941	16.576	17.0904	16.8228	16.7766	16.5276	17.2637	16.6419	16.7167	16.8459	16.8148	16.8796	16.6196	16.8241	16.6444	16.8037	16.8881	16.5627	16.8399	16.6136	16.2857	16.4781	16.87	16.604	16.8866	16.3831
P02741	CRP	C-reactive protein [Cleaved into: C-reactive protein(1-205)]	Undefined		1.24741	0.107682	1.36958	2.10961		0.447534	0.809513	0.560341	0.947148		0.619587	0.421872	0.809243	1.22323		15.7838	18.0446	15.1301	17.2912	16.2519		14.8754	14.8294	14.6361	15.9872	15.5978	16.0684	16.8308	12.1865	15.6048	17.1504	15.9344	14.7761		16.1251	13.3983	15.5504	12.8499	15.2952	15.7412	14.4723	15.4344
Q8NFV4	ABHD11	Protein ABHD11	Undefined		1.24665	0.107743	-0.615	-2.0772		0.217647	0.907234	0.107917	0.525231		1.92149	0.0562419	-0.722917	-2.79433	15.5414	16.4006	16.8821	16.4221	16.4979	14.6746	15.7991	16.443	16.5332	16.8497	17.1524	17.4227	15.9074	16.6222	16.372	17.0059	17.0547	16.364	17.0095	17.3661	16.9843	16.3547	16.8436	16.4685	16.279	17.4721	16.9935	16.1921
P32754	HPD	4-hydroxyphenylpyruvate dioxygenase	Epithelial		1.24568	0.107841	-0.62125	-2.07599		0.0394219	0.983382	0.0345834	0.110513		1.39236	0.130669	-0.655833	-2.20726	14.3515	14.5709	14.2531	13.8297	14.106	15.559	13.9558	14.0456	14.9606	15.0994	15.0827	13.7348	15.7366	14.641	16.0195	13.8998	15.3832	14.575	15.8096	14.9481	13.9094	14.896	14.5619	15.2941	15.3796	14.3268	15.4796	15.7996
P34932	HSPA4	Heat shock 70 kDa protein 4	Endothelial		1.24425	0.108056	-0.495	-2.0742		0.0230248	0.98959	0.0141667	0.0656703		1.63036	0.0904068	-0.509167	-2.4765	15.9003	15.4562	15.2879	15.9144	15.0199	16.1868	15.0103	15.2028	16.1337	16.5679	15.962	15.3894	16.4872	15.7368	16.3589	15.2707	15.4969	16.4487	16.3093	15.9113	15.3871	16.5051	15.8597	16.2143	16.5549	15.6367	15.3336	16.4514
Q15334	LLGL1	Lethal(2) giant larvae protein homolog 1	Undefined		1.24235	0.10847	-0.391607	-2.08614		0.0271462	0.987484	0.0112499	0.077084		1.70397	0.079449	-0.402857	-2.57252	13.2162	12.9521	13.5478	12.6542		13.545	12.7144	12.8366	12.753	13.6139	13.009	13.5229	13.5771	13.7316	13.7058	13.5018	13.4161	13.4441	13.7036	13.6698	13.6503	13.6132	13.2675	14.1776	13.1169	13.4133	13.2541	13.1817
P02647	APOA1	Apolipoprotein A-I	Undefined		1.24175	0.108451	-1.03375	-2.07109		0.577233	0.743371	0.725833	1.15121	+	2.21827	0.0363626	-1.75958	-3.1097	13.1015	14.1833	14.0486	14.1136	13.5468	12.4974	13.622	14.8395	17.5104	15.6072	13.8887	13.1106	16.0382	17.3782	15.2172	15.9268	14.2752	16.9074	13.7075	16.4468	12.896	15.1688	16.9048	15.0563	14.5499	13.4844	15.34	14.8221
Q13243	SRSF5	Serine/arginine-rich splicing factor 5	Undefined		1.2405	0.108729	-0.64025	-2.12093		0.0837204	0.961393	0.0412499	0.224798	+	2.33366	0.0326174	-0.6815	-3.32268	12.5994	12.6026	12.9496	12.4043				13.7792	13.7503	13.7145	13.7616	13.6127	13.4559	13.729	13.3569	13.9858	13.4821	12.7673	13.3769	13.5685	14.132	13.475	13.5857	13.3639	12.4747	13.7179	14.0418	13.255
Q9Y2Q9	MRPS28	28S ribosomal protein S28, mitochondrial	Undefined		1.24025	0.108681	0.47	2.06921		1.3717	0.532766	0.337917	2.18337		0.292795	0.676075	0.132083	0.672879	14.164	14.7076	14.3602	14.4002	15.0307	15.6727	14.1789	14.076	14.842	14.0654	14.2652	15.0181	14.4212	14.034	14.2065	14.9047	14.134	14.6743	14.3484	14.3911	14.4134	13.6153	13.942	13.8221	14.2529	14.4934	14.4724	13.8301
P61247	RPS3A	40S ribosomal protein S3a	Undefined		1.23689	0.109481	0.245	2.06501		0.830324	0.679486	0.174584	1.51236		0.232801	0.742826	0.0704165	0.555997	15.9189	16.5252	16.4681	16.2812	16.6365	16.6301	16.4184	16.0176	16.6826	16.0247	16.3133	16.7896	16.3662	15.8554	16.0862	16.5045	16.414	16.3413	15.9925	16.1632	16.3517	16.139	16.1413	15.9623	15.8607	16.3172	16.3022	15.875
Q8NCW5	NAXE	NAD(P)H-hydrate epimerase	Undefined		1.23657	0.109457	-0.4175	-2.06461		0.397633	0.81995	0.186667	0.86152	+	2.19253	0.0379	-0.604167	-3.08259	14.9599	14.9122	15.1946	15.6017	15.3888	15.2434	14.5482	14.8574	15.8975	16.144	15.7666	15.276	16.0696	15.1133	15.8441	14.8548	15.5359	16.4519	16.0732	15.2769	14.8736	15.9923	15.3662	15.6743	15.872	15.1602	15.0174	16.0916
P18124	RPL7	60S ribosomal protein L7	Undefined		1.2359	0.109543	0.34375	2.06377		0.0966392	0.961413	0.0466665	0.256466		0.920434	0.263967	0.297083	1.63174	17.7666	17.931	18.0049	17.8355	18.4515	18.6244	17.9812	17.6553	18.0165	17.5898	18.0263	18.4289	17.7189	16.7455	17.4886	18.1992	17.7272	17.5168	17.4263	17.8993	17.7929	17.3875	17.5325	17.5096	17.4208	18.3565	17.958	17.5419
P28331	NDUFS1	NADH-ubiquinone oxidoreductase 75 kDa subunit, mitochondrial	Undefined		1.23499	0.109642	0.37	2.06263		0.779338	0.693468	0.224583	1.44295		0.492749	0.509943	0.145417	1.01933	19.15	19.0985	19.4021	19.1768	19.6789	19.5698	18.8363	18.7726	19.2844	18.8901	19.0702	19.4854	18.9051	18.754	18.784	19.478	19.3856	18.8035	18.6556	19.2894	18.8608	18.6737	18.7773	18.7303	18.3683	19.4178	19.4249	18.4755
P21399	ACO1	Cytoplasmic aconitate hydratase	Undefined		1.23489	0.10953	-0.855	-2.0625		1.00876	0.610801	0.665417	1.74518	+	2.48014	0.0268092	-1.52042	-3.3835	15.0186	13.5577	16.8953	15.8033	14.8929	16.1036	16.0904	15.0945	18.1812	17.5275	16.6387	14.5565	16.8086	17.1518	17.3024	16.4701	17.5502	17.5474	16.0083	17.6688	15.9193	17.3122	16.4247	15.5865	15.7663	16.6326	16.7061	15.9361
P02100	HBE1	Hemoglobin subunit epsilon	Undefined		1.23469	0.109505	-0.8975	-2.06225		0.411115	0.815554	-0.42	-0.884579		0.406278	0.580413	-0.4775	-0.876335	18.9984	18.9567	20.8122	18.4284	18.0869	17.0635	19.1883	19.5177	20.6265	18.9426	18.9528	16.3088	18.6652	20.2636	18.8822	19.973	21.078	20.214	18.7719	19.6459	20.0268	19.2115	20.6723	19.6625	20.0303	20.0844	18.8529	19.706
Q16204	CCDC6	Coiled-coil domain-containing protein 6	Undefined		1.23402	0.109628	0.531964	2.07555		0.852997	0.666732	0.374584	1.54278		0.302029	0.668708	0.157381	0.691069	14.9824	14.6571	14.69	13.8542		15.0243	14.821	14.3642	14.5469	13.885	15.5392	14.2068	14.8949	14.6021	13.9239	14.5354	15.0085	14.5724	13.9074	13.9922	13.7488	14.4458	13.6469	14.3745	13.1701	14.2762	14.9849	14.1002
P20339	RAB5A	Ras-related protein Rab-5A	Undefined		1.23117	0.11031	-0.536429	-2.07191		0.297361	0.867799	-0.11	-0.681479		1.20404	0.172824	-0.426428	-1.99345	12.9572	13.286	14.2106	13.5845	12.4731		12.6864	13.6813	13.4321	14.083	13.9414	13.3901	13.3261	14.1978	13.5891	13.7305	14.1334	13.1927	13.6816	13.6487	13.5602	13.8028	14.0909	14.0735	13.5381	14.0782	14.2074	13.0924
O14617	AP3D1	AP-3 complex subunit delta-1	Undefined		1.23007	0.110523	-0.42125	-2.05648		0.569983	0.750412	-0.151667	-1.14016		0.887681	0.278838	-0.269583	-1.5888	13.3546	13.6577	12.9363	12.9174	14.2429	13.0224	12.968	13.7504	13.4843	14.1493	13.2681	13.3042	13.6822	13.6228	13.9579	13.7283	13.608	13.3538	13.9047	13.4574	14.084	13.9805	13.2689	13.6123	14.1596	13.822	13.4288	13.8744
Q15942	ZYX	Zyxin	Undefined		1.2256	0.111743	0.4875	2.05087		0.0640818	0.974107	0.0279167	0.17528		1.23368	0.16482	0.459583	2.0212	15.226	14.4915	15.2565	14.4259	15.8218	16.2509	15.4627	14.9291	15.1	14.9459	15.0002	15.3283	15.2264	14.2553	14.7351	14.6138	14.6784	13.9193	14.8008	14.673	15.1948	14.5405	14.7189	14.3343	14.6919	14.8769	14.8356	14.783
Q14165	MLEC	Malectin	Undefined		1.22353	0.11216	0.45875	2.04827		0.447223	0.809428	0.144583	0.945166		0.836724	0.301956	0.314167	1.52098	15.4474	14.6284	15.1214	15.2586	15.1788	16.2985	14.8691	14.4679	14.8007	14.3036	14.9855	15.4496	15.4769	14.8844	14.7083	14.7316	14.8494	14.5877	14.3572	15.006	14.7794	14.5637	14.6652	14.4925	14.234	15.0206	15.1155	14.7427
Q9BTT6	LRRC1	Leucine-rich repeat-containing protein 1	Glial		1.22137	0.112613	-0.7175	-2.04557		0.135882	0.947507	-0.0979165	-0.34873		1.41315	0.12702	-0.619583	-2.23122	11.6879	13.122	14.2689	12.8497	13.0081	13.0308	12.9434	13.0214	14.3361	13.2227	12.6777	13.8624	13.4274	13.3378	13.4681	14.2103	13.2158	13.362	13.5953	14.5983	13.0392	13.1016	13.4379	13.904	13.9004	13.9672	15.1792	13.143
Q6NVY1	HIBCH	3-hydroxyisobutyryl-CoA hydrolase, mitochondrial	Undefined		1.22038	0.112758	0.50875	2.04433		0.0983283	0.960927	0.0699999	0.260557		0.924713	0.26255	0.43875	1.63731	18.3983	19.363	19.578	18.2838	19.0609	18.5448	18.8959	18.3344	19.0697	18.4247	18.6182	18.1387	18.8534	17.0705	18.205	18.0939	19.466	17.754	18.7159	18.0031	17.9951	18.2364	18.5454	18.8219	17.7045	17.8916	19.1496	18.0295
Q9Y6W5	WASF2	Wiskott-Aldrich syndrome protein family member 2	Undefined		1.21849	0.113022	0.5625	2.04195		0.622281	0.725317	0.293333	1.21887		0.721352	0.363801	0.269167	1.36215	14.336	14.3481	14.6622	13.7503	14.8072	15.2376	14.7083	14.618	14.0022	14.8008	14.4244	14.7858	14.3064	13.7445	14.2901	14.5982	14.3086	13.3532	14.193	14.6904	14.5233	13.462	13.7615	14.0917	12.8293	14.6454	14.717	13.947
P09936	UCHL1	Ubiquitin carboxyl-terminal hydrolase isozyme L1	Undefined		1.21759	0.113185	-0.875	-2.0546		0.109115	0.955371	0.1075	0.286416		1.44052	0.121884	-0.9825	-2.27332	13.9273	11.4553	12.3482	14.0599		12.5254	13.5558	12.8334	14.4529	13.9899	14.7109	13.9512	13.984	14.9955	14.3304	11.5487	13.5021	14.471	14.0493	13.3302	13.8939	14.3499	13.2715	13.376	15.2742	13.1107	13.5419	13.871
Q15233	NONO	Non-POU domain-containing octamer-binding protein	Undefined		1.21578	0.113625	0.33875	2.03855		0.0590741	0.976596	0.0254168	0.162371		1.19573	0.174787	0.313333	1.97574	17.6704	17.104	17.832	17.4722	17.7686	18.0035	17.7368	17.0796	17.3258	16.9416	17.5783	17.9892	17.1662	17.3547	17.1535	17.672	17.1322	16.8195	16.7903	17.3087	17.5548	16.8521	17.115	16.914	17.3145	17.6822	17.5637	16.9677
P61224	RAP1B	Ras-related protein Rap-1b	Endothelial		1.21356	0.114186	0.51125	2.03576		0.265493	0.882116	0.0658332	0.620612		1.29621	0.149909	0.445417	2.09526	16.3195	15.9242	16.606	16.3084	16.7082	18.0245	16.3438	15.8378	16.4861	16.1505	16.3067	16.3123	16.1009	15.6618	15.8232	16.1128	15.9377	16.1098	16.0414	15.7207	15.6022	15.9044	16.0962	16.0448	15.9805	16.2949	16.1572	15.9091
Q99623	PHB2	Prohibitin-2	Undefined		1.21256	0.114365	0.54375	2.0345		0.950772	0.627991	0.312917	1.67107		0.560251	0.463098	0.230833	1.12525	18.3796	17.0849	18.8029	18.058	18.7303	17.941	18.027	17.5824	18.0127	17.5079	18.0616	17.8719	17.4766	18.3064	17.7729	17.534	18.6131	17.6132	17.6665	17.7016	17.9669	17.3392	17.5518	17.0595	17.543	17.9342	18.1593	16.6972
O43676	NDUFB3	NADH dehydrogenase [ubiquinone] 1 beta subcomplex subunit 3	Undefined		1.21078	0.114712	-0.88875	-2.06204		1.04626	0.61433	-0.556477	-1.79839		0.319327	0.651793	-0.332273	-0.7254	13.7189	13.4169	14.4591	12.6265			11.2112	12.889		13.02	12.4397	12.4107	13.1977	13.6692	12.7324	13.9544	15.0223	14.054	13.6079	13.1608	13.6727	13.119	14.2359	14.2949	14.3702	14.4037	13.8679	13.586
P78371	CCT2	T-complex protein 1 subunit beta	Undefined		1.20941	0.114963	-0.43875	-2.03055		0.0556103	0.977496	0.0341669	0.153371		1.26976	0.156233	-0.472917	-2.06406	15.9898	16.1646	15.5821	15.6274	15.8365	17.0241	16.2078	16.156	16.7996	16.5371	15.8012	16.0956	17.38	16.3449	16.7038	15.9159	16.0258	17.0872	16.5571	17.3014	16.7119	16.9804	16.5798	16.5225	16.4764	15.9981	15.849	16.9753
Q8NBN7	RDH13	Retinol dehydrogenase 13	Undefined		1.20859	0.115122	0.46875	2.02952		0.161519	0.934801	0.115833	0.406156		0.602787	0.432403	0.352916	1.1898	14.4869	14.9466	14.5315	13.8997	14.3848	15.4815	14.5412	15.2199	14.1672	13.9343	14.0188	16.0074	14.6365	14.1706	14.0953	15.2677	13.7019	13.2147	14.3951	14.3768	13.5557	14.1819	14.2468	14.4179	14.2107	14.9793	14.2961	13.8378
P02751	FN1	Fibronectin	Undefined		1.20698	0.115458	0.59	2.0275		0.0896245	0.961941	-0.0716666	-0.239356		1.41596	0.126252	0.661666	2.23444	16.7118	15.756	16.4411	16.1535	17.1702	16.7231	16.9956	17.5491	17.2921	15.7455	16.69	16.8353	16.7977	15.4197	15.3325	15.6914	15.8413	15.4876	15.2411	15.9291	14.8483	16.5193	15.9991	16.6478	15.8099	16.0675	16.2294	16.6539
Q04837	SSBP1	Single-stranded DNA-binding protein, mitochondrial	Undefined		1.20634	0.115508	0.2675	2.02669		0.24879	0.887218	-0.10875	-0.58789		1.46213	0.117917	0.37625	2.28728	15.9228	15.7415	16.0018	15.6167	15.8937	16.0592	15.9573	15.6808	14.9243	15.4035	15.8439	15.8873	14.8645	15.8843	15.6676	16.1911	15.5465	14.833	15.3085	15.4459	15.6028	15.0632	15.6508	15.2709	15.4941	15.5926	15.9945	16.0847
P51531	SMARCA2	Probable global transcription activator SNF2L2	Undefined		1.20134	0.116866	-0.585	-2.0204		0.119734	0.950958	0.0816666	0.311442	+	2.04749	0.0466893	-0.666667	-2.92906	14.2889	14.9937	14.794	14.4444	14.2879	13.4373	14.2534	13.935	15.4485	14.4507	14.6255	13.8935	14.975	15.7765	15.1791	14.7601	15.4435	14.9893	14.8239	15.2735	15.8868	13.9275	15.4441	14.9469	15.2992	14.8026	14.7007	14.0936
P37108	SRP14	Signal recognition particle 14 kDa protein	Undefined		1.20102	0.116856	-0.3825	-2.01999		0.136981	0.950169	-0.0650001	-0.351235		1.07434	0.211402	-0.3175	-1.8274	14.2343	14.8911	14.3255	14.2749	14.1973	14.554	14.9776	14.9723	15.2593	14.468	14.4328	14.78	14.4819	14.8164	14.6891	15.4562	14.6742	14.9787	14.7166	15.6849	14.5569	15.1626	15.5864	14.4711	14.5809	14.8733	15.391	14.8553
P53370	NUDT6	Nucleoside diphosphate-linked moiety X motif 6	Undefined		1.2005	0.116936	-0.365	-2.01934		0.0548597	0.9774	-0.0183332	-0.151414		1.16181	0.184252	-0.346667	-1.93476	14.2415	14.3977	14.3536	14.7573	13.4895	14.3293	14.799	13.552	14.3456	14.6977	13.967	14.15	15.1068	14.8115	14.7798	14.7109	14.5835	14.3854	14.7559	14.7255	14.478	14.2949	14.5786	14.7198	14.661	14.719	14.6948	14.7039
P07305	H1-0	Histone H1.0	Undefined		1.20025	0.116876	0.58375	2.01902		0.0574667	0.975306	0.0341667	0.158202		1.51175	0.109549	0.549583	2.34362	17.7621	17.2996	17.1744	18.2124	18.2088	18.8341	18.3848	17.1948	18.1256	17.1072	17.0584	17.9565	17.7649	17.2413	17.1868	17.6798	16.9357	17.0745	16.9049	16.9441	18.2189	16.356	17.2954	17.1303	17.0529	17.2576	17.6894	17.3735
P63010	AP2B1	AP-2 complex subunit beta	Undefined		1.19721	0.11767	-0.27375	-2.01519		0.147098	0.941821	0.0491666	0.374111	+	2.34932	0.0317007	-0.322917	-3.24711	14.95	14.8112	15.0588	14.6896	14.7449	14.5057	14.89	14.7981	15.4413	15.0699	15.201	15.195	14.8313	15.375	15.298	15.0571	15.0976	15.2341	15.2203	14.5446	15.4925	14.8051	14.9589	15.1042	15.6585	15.1071	14.883	14.6321
P59998	ARPC4	Actin-related protein 2/3 complex subunit 4	Undefined		1.19526	0.118126	0.491251	2.01274		0.0762989	0.965082	0.0391672	0.206286		1.60262	0.0942678	0.452083	2.44563	17.9882	17.6474	18.2905	17.9886	18.594	19.0191	17.8882	17.6528	17.7395	17.6925	18.1598	18.3056	17.567	17.1842	17.3916	17.9953	17.8668	17.4513	17.2503	17.5729	17.4618	17.3091	17.7299	17.6441	17.0696	18.5511	18.164	17.219
Q9NUQ9	CYRIB	CYFIP-related Rac1 interactor B	Undefined		1.19275	0.118876	-0.75	-2.00957		0.276586	0.882547	-0.22125	-0.642025		0.74271	0.351886	-0.52875	-1.39215	13.0712	13.2802	14.4623	13.8388	14.0717	11.6666	13.5449	13.7605	14.3581	14.5374	13.8646	11.468	14.3605	14.4928	14.1132	14.137	13.8202	14.3231	14.2315	14.1834	14.1121	13.4003	15.2354	14.1648	14.2423	15.0195	13.6967	13.8156
Q6PI78	TMEM65	Transmembrane protein 65	Undefined		1.19229	0.118832	1.00875	2.02224		0.474983	0.799768	0.43125	0.990669		0.91241	0.266682	0.5775	1.62598	14.4511	13.9214	14.729	14.9442	15.7351		13.8692	14.1978	13.7008	13.4674	13.3692	13.9674	13.8062	13.7265	13.8031	12.8959	14.3885	14.2244	16.125	14.1777	13.5341	13.7428	12.4256	11.5851	13.0799	14.4617	14.2942	15.2099
P18077	RPL35A	60S ribosomal protein L35a	Undefined		1.1899	0.119437	0.3625	2.00597		0.179248	0.921941	0.0649999	0.444698		1.1846	0.17788	0.2975	1.96232	15.9616	15.9951	16.2319	16.1313	16.6684	16.5304	16.1045	15.4432	15.8	15.6339	16.1522	16.4669	15.7941	15.6442	15.727	16.1878	15.9022	15.5243	15.417	15.7783	15.9085	15.4551	15.5625	15.5343	15.5934	16.4471	16.0832	15.5812
P46976	GYG1	Glycogenin-1	Undefined		1.18882	0.119652	-0.65	-2.00462		0.0768952	0.96567	0.0604166	0.207783		1.80023	0.0671756	-0.710417	-2.6632	13.6379	13.2876	13.2741	14.6665	14.3214	13.9636	13.839	12.9208	15.1418	13.9592	14.8637	13.4066	15.3921	14.3355	14.9089	13.9709	13.8691	14.7593	14.2508	14.5325	13.7459	14.4336	13.7544	14.7398	15.6787	13.8781	13.8745	15.0136
Q9Y5Y2	NUBP2	Cytosolic Fe-S cluster assembly factor NUBP2	Undefined		1.1888	0.119532	0.718929	2.01777		2.15564	0.356267	0.920227	3.0665		0.292095	0.676377	-0.201299	-0.673256	12.6563	12.0099	12.4228	12.0131	12.0752		10.8276	11.1604	12.5562	11.9332	11.1532		12.6286	12.8407	12.5013	11.0029	11.8511	12.171	11.9042	12.377	12.5131	10.372	10.9952	11.8703	11.2288	11.0506	10.5326	10.7353
P02774	GC	Vitamin D-binding protein	Undefined		1.18754	0.11988	-1.01875	-2.00299		0.505895	0.779251	-0.651667	-1.04032		0.256393	0.714675	-0.367083	-0.602857	12.5698	14.7641	12.0856	14.3035	13.1022	13.9982	12.49	13.3608	15.8893	14.4419	13.7714	11.7024	14.4381	15.6884	12.6248	11.3218	12.7115	14.9283	12.3546	14.5529	12.6883	15.3727	14.6082	14.1657	14.5391	13.7233	13.5745	16.1528
Q01968	OCRL	Inositol polyphosphate 5-phosphatase OCRL	Undefined		1.18633	0.120133	-0.51875	-2.00147		0.489042	0.788134	-0.209583	-1.01338		0.797293	0.321293	-0.309167	-1.46756	13.2641	13.7747	13.6901	13.1864	13.1562	12.6405	12.4083	13.8828	12.8419	13.6499	14.2876	14.0515	13.5233	13.5429	13.8148	13.4959	13.6044	13.2127	13.7403	12.9572	14.4954	13.4174	13.6532	13.7127	13.5918	13.9493	14.3853	12.9425
P61803	DAD1	Dolichyl-diphosphooligosaccharide--protein glycosyltransferase subunit DAD1	Undefined		1.1859	0.12012	0.4675	2.00093		0.0473917	0.978275	0.0266668	0.13178		1.43466	0.12279	0.440833	2.2559	15.6458	15.4131	16.196	15.4841	15.9144	15.0481	14.8816	15.1184	14.8821	14.7753	15.4321	15.4733	14.4235	15.1724	14.568	14.9888	15.4311	14.8429	14.5847	15.7006	14.6534	14.7277	15.0123	14.9924	14.7199	15.7436	15.6956	14.4188
P26572	MGAT1	Alpha-1,3-mannosyl-glycoprotein 2-beta-N-acetylglucosaminyltransferase	Macrophage		1.18068	0.121727	-0.59375	-1.99433		0.715545	0.702643	-0.372917	-1.35394		0.346111	0.630634	-0.220833	-0.771014	13.8309	13.2868	14.5072	14.6549	13.8118	13.4708	13.144	14.721	13.1611	14.3901	14.4622	15.0122	14.1879	13.7202	14.261	15.2144	14.2093	13.0998	14.1072	13.9633	14.3359	14.0243	15.1332	13.8086	14.1038	14.5737	14.7829	15.4155
O43242	PSMD3	26S proteasome non-ATPase regulatory subunit 3	Undefined		1.1794	0.121987	1.6125	1.99271		0.0963839	0.961037	0.159583	0.255847		1.19766	0.174583	1.45292	1.97805	13.9882	13.6722	14.3471	17.5819	18.0269	17.8914	17.4102	16.9525	14.2623	14.4742	13.5855	13.6431	17.1446	14.1158	14.1467	14.0206	13.9171	13.9625	17.0389	17.059	14.2939	14.1463	14.2797	14.0403	14.5116	14.3806	17.7584	13.5635
Q9Y295	DRG1	Developmentally-regulated GTP-binding protein 1	Undefined		1.17816	0.122286	0.24125	1.99114		0.606381	0.731567	0.131667	1.19518		0.488564	0.512677	0.109583	1.01261	14.596	14.9064	14.8002	14.8017	14.9011	15.1364	14.4226	15.0817	14.385	14.6307	14.6032	15.1591	14.6672	14.6767	14.9162	14.4876	14.7408	14.4826	14.846	15.0572	14.7513	14.6126	14.468	14.6886	14.3945	15.0451	14.244	14.5171
P57740	NUP107	Nuclear pore complex protein Nup107	Undefined		1.17797	0.122195	0.4325	1.9909		1.03617	0.607529	0.284583	1.77973		0.507273	0.499654	0.147917	1.04251	13.9486	14.0233	14.4822	14.0741	14.2736	14.13	13.1325	13.958	13.8504	13.5315	13.6304	14.3695	14.015	13.7526	13.4782	13.9893	13.8986	13.8991	13.8034	14.0164	14.0854	12.8676	13.6292	13.4079	13.2997	14.0947	14.0375	13.1151
Q14112	NID2	Nidogen-2	Undefined		1.17282	0.123744	0.5875	1.98438		0.293414	0.870096	0.1625	0.674047		1.57313	0.0982958	0.425	2.41267	17.3399	17.5972	17.9438	17.0521	17.3941	16.5969	17.8192	17.5046	17.3483	16.7492	16.7692	17.3766	17.3159	17.0947	16.3962	17.238	17.4025	16.5609	16.6723	16.8253	16.6992	15.1898	16.7396	16.8558	17.0012	17.2938	17.5554	17.204
P50213	IDH3A	Isocitrate dehydrogenase [NAD] subunit alpha, mitochondrial	Undefined		1.17137	0.124018	0.32375	1.98255		0.111754	0.95447	0.0433333	0.292674		1.38595	0.131664	0.280417	2.19986	18.1904	18.1421	18.774	18.714	18.638	18.6011	18.2685	18.173	18.2609	17.836	18.4699	18.4703	17.8766	17.5731	18.0099	18.2787	18.4484	18.1159	18.1413	18.384	17.8409	17.9544	18.1805	18.223	17.6841	18.64	18.6439	17.7493
O75431	MTX2	Metaxin-2	Undefined		1.16825	0.12497	-0.607321	-1.99136		0.346738	0.847966	-0.160417	-0.772139		0.864722	0.28975	-0.446905	-1.5627	12.0655	13.1247	12.7942	12.4597	10.8316		12.1386	12.8367	12.8764	12.6097	12.8846	11.5942	12.2106	13.5324	13.0707	12.7883	12.8222	12.6408	12.9986	13.1994	13.4741	12.7483	12.8757	12.888	13.5657	12.5355	12.7605	12.5712
Q09666	AHNAK	Neuroblast differentiation-associated protein AHNAK	Undefined		1.16648	0.125441	0.45875	1.97635		0.410785	0.815534	-0.165	-0.884017	+	2.26322	0.0350152	0.62375	3.15693	17.0741	17.3306	15.8704	16.8803	16.8452	16.8636	17.5434	16.9673	16.4712	16.3972	16.3387	16.0702	16.9903	16.1793	16.5754	16.1768	15.6106	16.5283	16.5599	15.6611	17.0347	15.7678	16.675	16.3277	16.677	16.1067	16.1757	16.9186
P56192	MARS1	Methionine--tRNA ligase, cytoplasmic	Undefined		1.16134	0.127019	-0.2925	-1.96984		0.342162	0.851407	-0.161667	-0.76391		0.254361	0.71744	-0.130833	-0.598869	15.3261	15.3914	15.7572	15.2365	15.1152	14.6268	15.3623	15.4861	15.7706	15.9093	15.416	13.8139	15.229	15.437	15.4475	15.2017	15.6492	15.7919	15.7336	15.6468	15.742	15.8035	15.7358	15.7484	15.2105	15.8299	15.3009	15.2925
P11279	LAMP1	Lysosome-associated membrane glycoprotein 1	Macrophage		1.16055	0.127213	0.6175	1.96883		0.385587	0.82355	-0.145417	-0.840707	+	2.24604	0.0354572	0.762917	3.13889	15.3048	14.6633	15.2131	15.2805	15.9802	17.2093	15.4196	15.4252	15.2975	14.5391	15.2531	15.1455	14.7259	14.6507	14.5919	14.621	14.4497	15.0411	14.8589	14.3986	15.4874	15.5777	14.6095	14.5594	15.2799	15.0074	14.6549	14.3737
Q04637	EIF4G1	Eukaryotic translation initiation factor 4 gamma 1	Undefined		1.16038	0.127126	0.2425	1.96861		1.42923	0.511275	0.2325	2.24968		0.0378806	0.956803	0.0100002	0.106361	15.4095	15.4614	15.4301	15.1683	15.5877	15.6514	15.1819	15.0125	15.3443	15.3189	15.4161	15.9101	15.3574	15.3606	15.1879	15.2587	15.4167	15.1543	15.2582	15.2435	15.0995	14.7875	15.251	15.155	14.8212	15.5634	15.3599	14.9253
O43491	EPB41L2	Band 4.1-like protein 2	Undefined		1.15833	0.127754	0.3125	1.96601		0.488744	0.787921	0.232083	1.0129		0.146312	0.841314	0.0804167	0.372347	14.0061	13.626	14.0368	14.226	14.0907	14.157	13.8281	13.5174	14.774	13.8968	13.2592	13.7142	14.1525	14.7492	13.354	14.0252	14.3945	13.2923	13.5356	13.1597	14.1189	13.4396	13.1711	13.7713	13.1839	14.084	13.7801	13.4676
P23396	RPS3	40S ribosomal protein S3	Undefined		1.1583	0.127623	0.31	1.96597		0.217192	0.906	0.07125	0.524297		0.883568	0.280697	0.23875	1.58338	18.0292	18.2468	18.4001	18.1188	18.8534	18.9451	18.3022	18.0291	18.3258	18.0435	18.2433	18.797	18.0919	17.5458	18.0405	18.3611	18.2948	17.879	17.8441	18.0748	18.2354	17.8647	17.879	17.8672	17.8535	18.6133	18.1814	17.9621
P53367	ARFIP1	Arfaptin-1	Undefined		1.15719	0.127799	-0.502321	-1.97711		0.209895	0.911246	-0.10125	-0.509279		1.21343	0.169918	-0.401072	-2.00483	13.8593	13.2959	13.1042	12.2783	12.9063		13.0258	12.8771	13.1201	13.6216	13.585	13.643	13.9511	13.1705	13.4127	12.8115	13.2603	13.2206	13.4111	14.2363	13.2529	12.807	13.3538	13.4025	13.4019	14.4418	13.779	13.9999
Q9Y4I1	MYO5A	Unconventional myosin-Va	Macrophage		1.1571	0.12769	-0.509167	-2.30144		1.44231	0.523951	-0.686667	-2.31771		0.219284	0.753761	0.1775	0.532216		11.4352	11.2372		10.9863				10.232	11.4155	10.7065	10.9496	11.3521	11.5183	11.4836	11.9396	11.4691	10.3295	10.5688	10.5794	11.8377		11.9609	11.246			11.883
Q9UKU7	ACAD8	Isobutyryl-CoA dehydrogenase, mitochondrial	Undefined		1.15391	0.128681	0.306251	1.9604		0.8497	0.669099	0.217083	1.53837		0.36484	0.614635	0.0891672	0.804373	17.1035	17.1727	17.3629	17.0435	17.5329	17.0105	16.794	17.0954	17.1989	16.8867	17.0792	17.585	16.7824	16.957	16.6466	17.3555	17.1058	16.8917	17.0466	17.0152	17.2465	16.5293	16.8937	16.9495	16.2271	17.1635	17.1839	16.4575
P12268	IMPDH2	Inosine-5'-monophosphate dehydrogenase 2	Undefined		1.15109	0.129457	0.355	1.95681		8.08381e-08	0.999253	3.97364e-08	2.3707e-07		1.21852	0.168024	0.355	2.00308	14.4381	14.2468	14.2462	14.2438	15.1327	15.2193	14.5817	14.5884	13.904	14.7174	14.3827	14.4747	14.2869	13.8953	14.2232	14.4968	14.0859	13.5343	13.9076	14.8797	14.7127	14.1384	14.0407	13.9638	13.908	14.7839	14.249	14.0723
Q9BRT3	MIEN1	Migration and invasion enhancer 1	Undefined		1.1489	0.130179	-0.32625	-1.95403		0.833764	0.675265	-0.19625	-1.51699		0.3914	0.593253	-0.13	-0.850777	14.925	14.8839	14.9477	14.8413	14.9868	15.3072	13.9759	14.569	14.52	15.0785	15.5547	14.9334	14.5248	14.8778	14.9276	14.8434	15.3269	14.8308	15.0188	14.7936	14.9169	14.8415	15.1746	15.2937	15.0095	15.5389	15.4182	14.862
P12956	XRCC6	X-ray repair cross-complementing protein 6	Undefined		1.14871	0.130128	0.18125	1.95378		0.32656	0.858983	-0.0516666	-0.735595	+	2.75305	0.0180198	0.232916	3.66643	16.8263	16.8449	17.136	16.7236	16.9805	16.6322	16.8709	17.0581	16.7331	16.609	16.6267	16.4768	16.4539	16.6873	16.6046	16.7647	16.8637	16.6277	16.633	16.7442	16.9943	16.7096	16.7549	16.7086	16.3577	16.9131	16.516	16.6738
Q96CM8	ACSF2	Medium-chain acyl-CoA ligase ACSF2, mitochondrial	Undefined		1.1469	0.130565	-1.00375	-1.97841		0.57832	0.742347	-0.434583	-1.15287		0.479669	0.520638	-0.569167	-1.00173	9.31677	12.1703	10.1628	12.4038			11.233	12.8209	11.3983	12.5958	10.2364	10.502	10.4509	12.2909	12.2842	12.113	12.9532	12.5107	12.8406	12.8631	12.5624	12.4899	12.8659	11.8683	12.7012	11.7185	12.3979	12.2223
P22626	HNRNPA2B1	Heterogeneous nuclear ribonucleoproteins A2/B1	Endothelial		1.14659	0.130515	0.21875	1.95108		0.360766	0.838543	0.086667	0.797162		0.626249	0.418251	0.132083	1.22475	18.565	18.5713	18.9776	18.315	18.7221	18.4643	18.7839	18.3725	18.8887	18.3191	18.4449	18.7502	18.0115	18.3734	18.4317	18.649	18.4337	18.2782	18.2858	18.7056	18.5714	18.3311	18.3189	18.1501	18.4651	18.6142	18.5856	17.9789
Q15365	PCBP1	Poly(rC)-binding protein 1	Undefined		1.14236	0.131818	-0.25125	-1.9457		0.989285	0.622653	-0.194167	-1.72044		0.224833	0.749983	-0.0570831	-0.539887	15.0874	15.5992	15.5067	15.0436	14.9872	15.2694	15.5017	15.4263	15.1036	15.3772	15.4894	15.2316	15.0487	15.6276	15.6462	15.6621	15.1948	15.0884	15.3636	15.4954	15.5968	15.0248	15.8137	15.2919	15.8275	15.5423	15.6187	15.729
P01024	C3	Complement C3	Undefined		1.13833	0.133131	0.71375	1.94056		0.858259	0.663897	-0.56	-1.5498	+	2.57264	0.0230413	1.27375	3.47959	16.77	17.8119	17.758	17.5141	18.7683	19.2179	18.0648	18.0728	16.7855	17.3312	17.7305	17.6715	17.4425	17.4762	16.3757	16.5493	16.4325	16.0959	15.1968	15.5677	16.6905	16.1023	17.9225	17.7556	16.5634	17.4944	17.8814	17.8609
Q9NQR4	NIT2	Omega-amidase NIT2	Undefined		1.13782	0.133143	-1.02667	-1.96645		0.249171	0.888197	-0.241667	-0.588643		0.806254	0.317051	-0.785	-1.48789	10.9798	12.6637		12.9969	12.692		9.93774	12.2688	11.9871	13.5659	12.4766	10.1975	12.882	12.4596	13.4315	13.171	13.0318	12.7552	14.1116	12.4171	12.4859	13.9381	12.7238	13.0841	12.5799	13.8969	13.2095	11.6784
Q49A26	GLYR1	Putative oxidoreductase GLYR1	Undefined		1.13641	0.133418	0.65	1.93811		1.0237	0.606691	0.467917	1.76405		0.605614	0.431343	0.182083	1.19404	14.3961	14.4904	14.8184	14.61	14.6602	13.6097	13.9551	14.2619	14.1908	13.8133	14.2512	14.3957	13.8015	14.3309	13.8538	14.0701	14.5121	14.126	13.9889	14.7024	14.1569	13.2455	13.9502	14.292	12.6451	14.3509	14.6488	12.3128
Q9NYU2	UGGT1	UDP-glucose:glycoprotein glucosyltransferase 1	Undefined		1.12803	0.136354	0.15	1.9274		0.0905457	0.962686	0.0137499	0.241615		1.80636	0.0667462	0.13625	2.66987	15.4669	15.5563	15.5023	15.4082	15.2433	15.1643	15.317	15.2482	15.1831	15.2135	15.111	15.2982	15.2683	15.0858	15.207	15.417	15.2608	15.2486	15.2352	15.1879	15.3461	15.5069	15.0757	14.9685	15.1252	15.159	15.2508	15.2592
P48426	PIP4K2A	Phosphatidylinositol 5-phosphate 4-kinase type-2 alpha	Undefined		1.12648	0.136738	0.382679	1.93737		1.1413	0.600557	0.412159	1.91682		0.0404331	0.95541	-0.0294804	-0.113429	12.6808	11.5193	12.9467	12.4743	12.8374		12.8662	12.4568	13.4162	12.2786	11.9983		12.0842	12.4679	12.2015	12.4198	13.0528	12.9779	11.9094	13.4716	12.0767	12.5722	11.9714	12.3119	12.2473	12.3595	11.8581	11.865
O75439	PMPCB	Mitochondrial-processing peptidase subunit beta	Undefined		1.12573	0.136828	0.32375	1.92447		0.581613	0.742449	0.207916	1.15787		0.344959	0.63167	0.115834	0.768944	16.0159	16.325	16.4943	16.5294	16.6469	16.3683	16.0516	16.1417	16.464	16.0581	16.4682	16.8979	16.218	15.6139	15.6733	16.4824	16.4269	15.8097	16.0941	16.2839	15.4784	15.6637	16.047	16.0249	15.8475	16.4995	16.6886	15.7367
Q13136	PPFIA1	Liprin-alpha-1	Undefined		1.12282	0.137757	0.485893	1.93261		0.667277	0.70652	0.30375	1.28483		0.321167	0.651592	0.182143	0.726619	13.8909	13.3845	13.9118	14.6759		14.793	13.857	13.9623	14.5134	13.1023	14.7018	14.3605	13.7316	14.0638	13.9696	13.4023	13.3014	14.4099	13.2335	13.8473	13.4934	13.4847	13.5772	13.5154	14.6648	13.5883	13.3334	12.9988
Q10471	GALNT2	Polypeptide N-acetylgalactosaminyltransferase 2	Undefined		1.12094	0.138181	-0.73125	-1.94416		0.069634	0.9712	0.0629169	0.189456		1.33295	0.141895	-0.794167	-2.15815	11.8804	11.8617	12.7993	11.396	10.6886			12.0784	11.7143	12.6394	13.0395	11.7704	11.3274	13.4794	13.0385	12.9302	13.3974	11.7181	12.6465	13.2434	12.5307	11.5343	12.867	12.3612	12.7338	13.2536	13.3283	11.5309
Q9BWS9	CHID1	Chitinase domain-containing protein 1	Undefined		1.11965	0.138475	0.385	1.91669		0.623878	0.725456	0.142917	1.22124		0.843782	0.298635	0.242084	1.53045	15.5036	15.5249	15.8693	15.5925	15.9563	16.5386	15.061	15.1087	15.6595	15.2194	15.2836	15.828	15.2575	15.3156	15.0266	15.6599	15.4426	15.3242	15.4494	15.3458	15.2754	14.9289	15.3245	15.1265	15.1494	15.5886	15.771	14.9042
Q15005	SPCS2	Signal peptidase complex subunit 2	Undefined		1.11908	0.138592	0.23	1.91595		0.0732879	0.967704	0.0233335	0.198708		1.17983	0.179505	0.206667	1.95657	14.9123	14.7143	15.0197	14.7507	14.8236	14.9619	15.0686	14.44	14.6771	14.4329	14.6824	14.861	14.5226	15.0687	14.5078	14.9854	14.4903	14.3659	14.2573	14.6784	14.9136	14.1702	14.5793	14.2294	14.7661	14.8282	14.7284	14.6151
P62995	TRA2B	Transformer-2 protein homolog beta	Undefined		1.11766	0.138898	0.32	1.91414		0.173831	0.924605	-0.0691668	-0.43302	+	2.03423	0.0480964	0.389167	2.91494	16.2182	15.6264	16.0262	15.8275	16.0902	16.1006	16.0601	15.5008	16.1074	15.1962	15.1931	15.9782	15.351	15.5804	15.2651	15.7259	15.3772	15.5682	15.2989	15.8618	15.96	15.3132	15.4386	15.2441	16.2661	15.89	15.6519	15.1372
P49593	PPM1F	Protein phosphatase 1F	Undefined		1.1171	0.138985	-0.5475	-1.91342		0.244594	0.889077	-0.131667	-0.579576		0.854961	0.292541	-0.415834	-1.5454	12.6964	13.1914	13.1205	13.6167	13.7736	14.5785	13.2548	12.3858	13.2704	14.0079	14.2626	13.1338	14.0237	14.2612	14.4211	13.4558	12.6826	13.9857	13.8691	13.5484	13.9844	14.1631	13.6493	14.0016	14.2857	13.6446	12.9681	14.3063
Q9H1Z4	WDR13	WD repeat-containing protein 13	Undefined		1.116	0.139277	-0.555	-1.91201		0.548966	0.758675	-0.129167	-1.10785		1.08778	0.206999	-0.425833	-1.84405	13.4624	13.2541	13.4944	13.1506	15.0136	13.911	12.3039	13.4662	13.9613	14.1509	14.1103	13.7538	14.2516	13.9471	13.754	13.4401	14.0585	14.0027	13.791	13.9632	13.9174	14.1341	14.1352	14.1285	14.3649	14.452	13.8553	13.4851
Q6JQN1	ACAD10	Acyl-CoA dehydrogenase family member 10	Undefined		1.11515	0.139436	0.37625	1.91092		0.000925124	0.999465	0.000416716	0.00270422		1.58782	0.0963263	0.375834	2.42911	16.339	15.5229	16.0416	15.6897	16.4402	16.5431	15.6783	15.7476	16.1563	15.3368	15.9082	15.6178	15.1722	15.601	15.4571	16.124	15.5151	15.5492	15.5755	15.4603	15.1779	15.9368	15.7967	15.5999	15.023	16.2324	15.7008	15.5211
Q8NBJ7	SUMF2	Inactive C-alpha-formylglycine-generating enzyme 2	Undefined		1.1148	0.139436	0.48125	1.91047		0.926595	0.643749	0.258333	1.63976		0.593564	0.438154	0.222917	1.17594	14.8925	14.2924	14.7559	14.5979	15.4011	15.9631	14.5053	14.3836	14.6663	14.4032	14.3188	15.2735	14.452	14.6934	14.4056	14.9795	14.6026	14.4713	14.4553	14.7872	15.0344	14.2602	14.5397	14.459	14.02	14.3547	14.6845	13.6023
Q9Y6M9	NDUFB9	NADH dehydrogenase [ubiquinone] 1 beta subcomplex subunit 9	Undefined		1.11446	0.139377	-0.54125	-1.91004		0.119557	0.950835	-0.0441667	-0.311029		1.29524	0.150094	-0.497084	-2.09411	14.5715	14.5289	15.0442	14.628	14.0879	14.106	12.5685	14.1858	14.4709	14.2283	14.7884	14.615	14.6042	15.2834	14.5196	14.4715	14.9912	15.14	14.5637	14.8952	14.7158	14.9485	14.9769	14.3729	14.9588	14.7598	15.1008	14.2169
Q16774	GUK1	Guanylate kinase	Epithelial		1.11441	0.139246	-0.48875	-1.90997		0.283248	0.879423	-0.152917	-0.654768		0.859918	0.291227	-0.335833	-1.55201	13.4651	13.1541	12.9076	13.1323	12.3829	12.8127	12.7224	13.8726	13.1565	13.1735	12.6934	13.1149	12.9888	14.0246	13.5491	13.6454	13.6294	12.7344	14.0093	13.9822	14.1012	12.5621	13.4107	13.7571	14.2806	13.6061	13.6077	13.0174
Q9H1E3	NUCKS1	Nuclear ubiquitous casein and cyclin-dependent kinase substrate 1	Mesenchymal		1.11416	0.139174	-0.845	-1.90965		0.733027	0.706301	-0.636667	-1.37859		0.16758	0.812602	-0.208333	-0.419436	13.1094	14.0026	13.078	13.2067	11.9356	15.1111	14.348	14.3238	12.8826	14.5929	14.4664	14.1407	14.1064	14.8005	14.9179	14.8826	12.9912	11.0285	14.1895	13.1834	15.2562	12.8259	14.4594	14.4536	14.9003	14.3238	14.4661	15.1931
P35268	RPL22	60S ribosomal protein L22	Undefined		1.11304	0.139447	0.33875	1.90821		0.217062	0.905682	0.0791667	0.524032		0.949588	0.255216	0.259583	1.66954	17.2054	17.2394	17.629	17.2102	17.9123	17.8569	17.3336	16.8351	17.6381	16.9422	17.1919	17.7104	17.2205	16.6429	16.9305	17.3332	17.2559	17.1812	16.7999	16.8908	17.2464	16.4844	16.962	16.8753	17.0195	17.6637	17.268	16.9979
P33240	CSTF2	Cleavage stimulation factor subunit 2	Undefined		1.11068	0.140136	0.4875	1.9052		0.351387	0.846134	-0.129167	-0.780467		1.91167	0.0567134	0.616667	2.78376	14.0271	13.8236	13.8765	13.5126	14.9681	15.2819	13.7756	13.8737	14.0817	13.1452	13.3559	14.1354	13.7422	13.6142	13.6399	13.4919	13.5468	12.8273	13.2918	13.4294	13.6325	13.6934	13.3109	13.5138	13.9081	13.7277	14.3112	13.1483
Q9UHD8	SEPTIN9	Septin-9	Undefined		1.10793	0.140946	-0.18875	-1.90166		0.629802	0.721729	0.142917	1.23		1.97675	0.0513964	-0.331667	-2.85359	16.0714	16.0914	15.9629	16.0654	16.1	16.448	15.7285	16.0114	16.6678	16.5828	16.103	16.9356	16.715	16.0067	16.2651	16.1959	16.4256	16.263	16.3868	16.1283	16.55	16.1659	16.1714	16.2982	15.8651	16.4119	16.2555	16.2635
P35222	CTNNB1	Catenin beta-1	Undefined		1.10771	0.14086	0.14375	1.90137		0.74377	0.69779	0.135417	1.39364		0.031261	0.965323	0.00833317	0.0883828	16.136	16.4049	16.2081	16.1434	16.3126	16.3599	16.1938	15.9701	16.4458	16.0206	16.0802	16.5992	16.0091	15.8792	16.0803	16.3023	16.3013	16.2163	15.9674	16.5654	16.0944	15.9346	16.0188	15.9501	15.9966	16.3343	16.3074	15.9387
Q96HC4	PDLIM5	PDZ and LIM domain protein 5	Endothelial		1.10743	0.140851	-0.17125	-1.90102		0.207138	0.911541	-0.0329169	-0.503567		1.05073	0.218442	-0.138333	-1.79798	16.2855	16.4758	16.1889	15.9212	16.2086	16.157	16.294	16.6021	16.1319	16.3316	16.643	16.5872	16.3861	16.5176	16.3345	16.4725	16.4155	16.2958	16.3196	16.4324	16.4811	16.244	16.4738	16.4329	16.544	16.61	16.5484	16.1909
Q9H1E5	TMX4	Thioredoxin-related transmembrane protein 4	Undefined		1.10558	0.141332	-0.59	-1.89865		0.24027	0.891925	0.134583	0.570967	+	2.19978	0.0374637	-0.724584	-3.09023	13.7444	14.1921	14.9995	13.9516	13.6647	13.3129	13.2199	14.6208	14.582	14.3499	14.2453	14.6365	14.2492	15.0215	13.9681	14.8447	14.9994	15.452	14.7058	15.1736	14.7027	14.5326	15.1901	14.7391	13.6026	14.7996	15.2217	13.6264
Q9UBX5	FBLN5	Fibulin-5	Undefined		1.10442	0.141664	1.15125	1.89715		0.223165	0.902966	0.242917	0.536497		1.43615	0.122671	0.908333	2.2576	14.4004	12.8211	13.7716	13.9646	15.2237	16.13	15.7944	14.5489	13.3826	13.4522	14.2864	13.9969	14.2771	13.3181	12.4627	12.7484	13.0265	14.2828	14.7489	14.0661	15.7421	12.7467	12.1618	13.2323	13.2998	11.7109	13.8598	14.6771
P21281	ATP6V1B2	V-type proton ATPase subunit B, brain isoform	Macrophage		1.10212	0.142405	0.37125	1.8942		1.51945	0.49029	0.404583	2.35231		0.09852	0.890904	-0.0333334	-0.26102	16.4434	16.2959	15.964	16.3036	15.8149	16.1563	16.6702	16.2568	16.5731	16.1266	15.6505	16.2827	16.336	16.6802	16.6271	15.9939	16.1134	16.3418	16.2417	16.2915	16.7443	15.9514	15.415	15.7075	16.4524	15.5027	15.4864	15.6722
P34897	SHMT2	Serine hydroxymethyltransferase, mitochondrial	Undefined		1.1011	0.142601	0.61875	1.89289		1.03209	0.608109	0.426667	1.7746		0.367547	0.612618	0.192083	0.809149	14.635	15.1135	15.9945	14.3626	15.193	16.0556	15.7159	14.6838	14.7757	15.0655	15.4635	15.6498	14.3869	14.7223	14.8257	15.6124	15.1483	14.7658	14.5436	15.3531	14.9801	14.6133	14.641	14.6103	13.1311	15.0656	15.3093	14.4508
Q8NBJ4	GOLM1	Golgi membrane protein 1	Undefined		1.10103	0.142476	-0.8675	-1.8928		0.162163	0.93451	-0.11125	-0.407573		1.38473	0.131632	-0.75625	-2.19846	12.7507	14.9652	14.2532	13.4146	12.9176	11.9919	13.1352	14.8173	14.0785	14.5723	14.5669	14.4965	13.6424	14.1166	14.0608	14.9487	14.8779	13.3354	14.3502	14.3899	14.6232	13.386	14.8661	14.2184	13.5581	15.087	15.5242	13.9167
Q6GMV3	PTRHD1	Putative peptidyl-tRNA hydrolase PTRHD1	Undefined		1.10069	0.142435	-0.3475	-1.89236		0.704352	0.706864	-0.402917	-1.33806		0.0708333	0.919308	0.0554166	0.192499	13.1024	13.3207	13.5298	13.6392	13.855	13.3425	13.9584	13.7353	12.5775	13.5461	15.4578	12.9468	13.7852	13.2693	14.1264	13.4677	13.2784	13.4474	13.6157	12.518	13.7293	14.7367	14.0118	14.0208	14.0435	13.9339	13.393	13.4144
P81605	DCD	Dermcidin	Undefined		1.10059	0.142328	1.275	1.89223		0.334499	0.853733	-0.577083	-0.750053		1.81457	0.0659147	1.85208	2.67879	16.4762	15.6585	15.3223	15.3875	18.1287	15.6842	17.6347	16.0609	14.0812	11.9555	17.7171	14.952	14.5653	14.5096	15.7237	15.4418	15.7726	14.5296	12.2575	11.7866	14.3923	18.2403	13.2419	14.5704	16.2109	14.0101	14.0722	15.4177
P12270	TPR	Nucleoprotein TPR	Undefined		1.09696	0.143568	0.2	1.88757		0.400304	0.817776	0.0691668	0.866108		0.841613	0.299735	0.130833	1.52754	14.3764	14.0391	14.1067	14.3715	13.9929	14.0267	13.6717	14.1124	14.0145	13.6994	13.8792	14.1438	13.9978	13.7982	13.8133	14.1188	14.1297	13.9533	14.1458	13.7949	14.2267	13.8855	13.79	13.8124	13.6158	13.9439	14.0947	13.7297
Q8IUX7	AEBP1	Adipocyte enhancer-binding protein 1	Mesenchymal		1.09588	0.143769	0.585	1.88617		0.0884568	0.958926	-0.0829166	-0.236488		1.19037	0.176625	0.667917	1.96928	14.4082	14.6095	14.0763	14.2638	14.5639	15.8899	14.2271	14.1894	14.3007	12.9548	14.8764	15.3496	14.2682	14.551	12.8883	13.2776	13.8673	13.7243	13.529	12.7423	13.7934	13.2692	13.1509	13.7114	14.9553	13.6674	14.765	14.2282
O75489	NDUFS3	NADH dehydrogenase [ubiquinone] iron-sulfur protein 3, mitochondrial	Undefined		1.09532	0.143799	0.24375	1.88545		0.678224	0.706	0.1875	1.30065		0.187444	0.789091	0.05625	0.462216	17.9429	17.9728	18.1343	18.0479	18.2594	17.901	17.6855	17.8681	17.9127	17.7243	17.9411	18.2034	17.5148	17.5727	17.5531	18.1473	18.1391	18.0094	17.7857	18.5458	17.6438	17.6925	17.8677	17.6667	17.2861	18.0971	18.2222	17.3846
Q96JJ3	ELMO2	Engulfment and cell motility protein 2	Undefined		1.09471	0.143916	0.36125	1.88466		0.288549	0.875251	0.075	0.664845		1.01052	0.232663	0.28625	1.74739	15.3199	14.5205	14.8762	14.8649	15.414	15.9589	14.6483	14.7265	14.8839	14.6272	15.2019	14.7028	14.7114	14.6726	14.5766	14.5508	14.8435	14.6687	14.4046	15.229	14.9182	14.5822	14.4427	14.4664	14.5079	15.153	14.6824	14.6885
Q01130	SRSF2	Serine/arginine-rich splicing factor 2	Undefined		1.09267	0.144648	0.24375	1.88204		0.367606	0.832408	-0.0908333	-0.809253	+	2.12431	0.0417455	0.334583	3.01056	16.8399	16.528	16.8935	16.3818	16.7334	16.9556	16.8232	16.2586	16.385	16.234	16.5621	16.7759	16.3411	16.4415	16.1373	16.6786	16.0727	16.0808	16.1368	16.265	16.7395	16.3256	16.241	16.1068	16.569	16.798	16.5055	16.158
Q16513	PKN2	Serine/threonine-protein kinase N2	Undefined		1.09143	0.144927	-0.63375	-1.88044		0.010059	0.997316	0.0108333	0.0291006		0.894658	0.274297	-0.644583	-1.59799	14.7166	14.4627	15.8848	13.9423	13.9105	13.1862	14.5197	14.3456	15.8384	14.3777	14.9241	13.1779	14.7141	16.0929	15.6432	14.8313	16.6669	14.9804	14.0408	14.9055	15.3885	14.3837	15.6015	14.6397	15.5339	15.5089	14.3223	14.67
Q5T653	MRPL2	39S ribosomal protein L2, mitochondrial	Undefined		1.08836	0.145948	0.565536	1.8877		0.496445	0.782306	0.200417	1.02525		1.22628	0.166416	0.365119	2.02035	13.9167	13.1142	13.7461	13.2489	14.3043		13.0129	12.837	13.1971	12.8118	13.3894	13.3657	13.0012	12.8783	12.9457	13.3245	12.5851	13.1536	13.335	13.0663	13.231	12.3448	12.206	13.347	13.5441	13.2669	13.1996	11.9718
Q96A33	CCDC47	Coiled-coil domain-containing protein 47	Undefined		1.08794	0.145929	0.3475	1.87594		0.17593	0.923162	0.0754165	0.437553		1.02454	0.228112	0.272083	1.7651	14.3219	13.8794	14.5819	14.1834	13.9149	13.7061	13.921	13.6513	13.2872	13.6544	14.1096	14.2087	13.5662	14.1045	13.6906	14.0791	14.0821	13.2607	13.4295	13.4888	13.8037	13.1384	13.8953	13.6395	13.4659	14.0066	14.3034	13.1125
P46777	RPL5	60S ribosomal protein L5	Undefined		1.08761	0.145911	-0.21625	-1.87552		1.24884	0.563409	0.233333	2.03925	+	3.51404	0.00805128	-0.449583	-4.45464	14.7954	15.2506	14.9589	15.3371	14.8775	15.0895	15.0957	15.2097	15.9422	15.3561	15.3072	15.2884	15.4688	15.3586	15.5494	15.587	15.2639	15.981	15.6623	15.574	15.7449	15.3694	15.0371	15.3333	15.4839	14.981	15.0134	15.4084
Q9Y5S9	RBM8A	RNA-binding protein 8A	Undefined		1.08711	0.145921	0.29125	1.87487		0.0307276	0.983995	-0.00999995	-0.0869234		1.36481	0.135237	0.30125	2.17539	13.237	12.6281	13.5266	13.0632	13.4483	13.7175	12.9234	12.94	13.0321	12.7983	12.8431	13.3305	12.859	13.0573	12.7639	12.787	13.2412	12.3629	12.8577	12.6921	13.1478	12.7363	12.938	12.8481	13.1164	12.943	13.028	12.3896
P47929	LGALS7	Galectin-7	Undefined		1.08675	0.145961	2.0675	1.8856		0.187934	0.918419	0.4235	0.464236		0.820802	0.309279	1.644	1.51294	14.9773	14.7945		13.0541	19.7573	17.256	16.1858	12.7499	12.8666	13.5582	18.5402		14.5422	13.5268	15.5784	13.5174	13.3073	12.5005	11.0144		13.5613	14.5391	12.2586	12.6793	17.0893	13.9601	12.3147	11.3823
O95182	NDUFA7	NADH dehydrogenase [ubiquinone] 1 alpha subcomplex subunit 7	Undefined		1.08568	0.146216	0.635	1.87302		0.556426	0.756371	-0.296667	-1.11937	+	3.03621	0.0128276	0.931667	3.95907	14.8934	14.2928	12.8434	14.1964	14.3365	14.0428	14.3649	13.6593	13.3657	12.8278	12.6796	13.6077	13.7687	13.3926	13.6972	13.0507	12.9156	12.9451	13.2075	12.2664	13.8104	12.9446	13.3777	12.8464	14.7651	12.6223	13.0166	14.1534
Q9BY49	PECR	Peroxisomal trans-2-enoyl-CoA reductase	Undefined		1.084	0.146719	-0.65375	-1.88199		0.0793043	0.963195	-0.0454166	-0.213811		1.09749	0.204809	-0.608334	-1.8626	12.4873	11.7786	12.5085	12.2896	11.15		9.96166	11.8596	11.3161	12.0817	13.2735	12.6387	12.5951	12.5047	12.0503	13.0437	12.2188	12.0955	12.247	11.872	12.0295	11.6709	12.5992	12.4202	12.5386	12.4665	12.7569	12.4995
Q16531	DDB1	DNA damage-binding protein 1	Undefined		1.08255	0.147147	-0.225	-1.86898		0.425351	0.814333	0.0825002	0.908663		1.83951	0.0637932	-0.3075	-2.70585	13.5209	13.8387	13.6542	14.3297	13.8132	13.9463	13.3527	13.8313	13.9664	14.3718	13.9451	13.9192	14.1984	14.0971	14.1574	13.9113	14.0025	14.6029	14.0593	13.8672	14.0276	14.0116	13.9009	14.2345	13.9621	14.2184	13.6959	14.033
Q9Y2E5	MAN2B2	Epididymis-specific alpha-mannosidase	Undefined		1.08219	0.14714	0.749464	1.87962		1.77354	0.400776	0.687083	2.63412		0.0738231	0.919157	0.0623807	0.200228	14.721	13.9866	15.6873	15.1141		15.7814	13.6453	15.7465	14.5621	14.0232	15.8354	15.2278	14.2604	14.6685	15.4372	14.7809	15.0564	14.7901	15.0802	14.9881	14.1574	12.9208	14.5948	13.5489	14.667	14.3072	14.4488	15.0015
P55196	AFDN	Afadin	Undefined		1.08054	0.147698	0.454821	1.87746		0.155359	0.938038	0.08875	0.392546		0.948092	0.25591	0.366071	1.67266	12.4267	12.4536	13.4379	12.7066	12.4008	12.309		12.2392	12.1388	11.8916	12.3989	13.3833	11.7656	11.9788	12.3261	12.1837	12.3463	12.4703	11.3579	12.1755	12.4734	11.9626	12.859	12.097	12.2675	12.1613	12.0213	11.0676
P50897	PPT1	Palmitoyl-protein thioesterase 1	Undefined		1.07943	0.147967	0.515	1.86495		0.260951	0.884316	0.1225	0.611772		1.05905	0.216515	0.3925	1.80837	15.0626	14.5684	15.2111	14.7921	15.0144	16.0232	15.6876	16.2109	14.7864	14.5619	15.0395	14.4479	14.8936	15.0312	15.7593	15.0993	14.7661	14.3483	15.2218	15.1719	15.5867	14.2577	14.1448	14.551	15.3688	15.0836	14.7674	14.6833
Q9NP58	ABCB6	ATP-binding cassette sub-family B member 6, mitochondrial	Undefined		1.07802	0.1484	0.42	1.86313		1.30414	0.546065	0.49125	2.10458		0.126218	0.861858	-0.0712499	-0.326524	14.1972	14.1295	14.8683	13.5741	13.9835	13.9363	14.2169	14.5978	14.8242	13.19	14.1152	14.1233	13.7193	13.6946	14.5914	14.753	14.688	14.1983	14.4132	14.8184	13.9833	13.1799	13.6038	13.8307	13.3807	14.3259	14.5461	13.3034
P62269	RPS18	40S ribosomal protein S18	Mesenchymal		1.07714	0.148581	0.33875	1.86199		0.184529	0.92098	0.0629168	0.456005		0.975192	0.244454	0.275833	1.70244	16.5725	16.6489	16.6439	16.7481	17.3176	17.4763	16.529	16.2245	16.346	16.4463	16.6445	17.2342	16.6373	16.0575	16.3795	16.7776	16.3481	16.2886	16.2162	16.5426	16.6423	16.183	16.3679	16.2584	16.1291	16.9855	16.6257	16.251
Q6X4U4	SOSTDC1	Sclerostin domain-containing protein 1	Undefined		1.07422	0.149556	1.28375	1.85821		0.0887061	0.959326	-0.153333	-0.237101	+	2.84314	0.0170514	1.43708	3.75956	13.6224	13.7557	13.5572	14.0215	13.9177	13.3451	13.7255	14.9326	12.2058	12.1029	12.171	13.0164	12.9795	14.4346	11.7521	13.3985	12.9631	10.5626	11.9063	11.5996	13.762	8.12748	12.7015	12.1322	13.7525	13.7396	13.529	12.8812
P63092	GNAS	Guanine nucleotide-binding protein G(s) subunit alpha isoforms short	Undefined		1.07325	0.149784	-0.29	-1.85696		0.0642754	0.974152	0.0229168	0.175777		1.53012	0.10626	-0.312917	-2.36435	15.8817	15.4917	15.9296	15.7507	16.066	16.1958	15.4752	15.2862	15.9983	16.4391	16.1534	16.105	16.1153	15.3478	16.0037	15.9003	16.189	16.3064	16.0761	16.2452	15.4796	16.0874	16.1372	16.3129	15.6745	16.2566	16.1788	16.28
P35914	HMGCL	Hydroxymethylglutaryl-CoA lyase, mitochondrial	Undefined		1.07113	0.150493	0.2725	1.85422		0.0145169	0.991856	-0.00875052	-0.0417901		0.779583	0.329561	0.28125	1.44329	16.231	16.3713	16.2671	16.5257	16.1405	16.3331	16.1972	15.7612	14.7389	15.8547	16.0785	16.3788	16.0115	16.2753	16.3767	16.7332	15.7188	15.4224	15.9548	15.8339	16.4443	15.4296	15.9359	15.5093	16.1177	15.8879	16.2912	16.0346
P23381	WARS1	Tryptophan--tRNA ligase, cytoplasmic	Undefined		1.07066	0.150535	-0.705	-1.85361		0.317431	0.86072	-0.264583	-0.718837		0.743976	0.351658	-0.440417	-1.39392	13.3671	13.2053	13.2842	14.1894	12.1069	13.579	13.6675	13.6625	13.8656	14.4954	13.7837	12.2812	13.1591	14.7347	14.515	13.0486	13.7779	14.7525	13.9241	13.5587	14.2248	14.9831	14.5033	14.3573	14.7108	12.0849	13.754	14.1134
Q13586	STIM1	Stromal interaction molecule 1	Undefined		1.07002	0.150598	0.515	1.85278		0.650442	0.715155	-0.152083	-1.26033		1.82634	0.0653992	0.667083	2.69157	14.5952	14.4037	14.9246	14.432	16.0895	16.0791	14.349	14.1793	14.8335	14.1822	13.4925	14.2	14.075	14.1358	13.9866	14.398	14.2987	14.2692	14.1668	14.5186	14.2346	14.5183	14.3341	14.2633	14.418	14.502	14.5114	14.1553
O94769	ECM2	Extracellular matrix protein 2	Undefined		1.06986	0.150489	0.7325	1.85258		0.0986125	0.961325	-0.109886	-0.261472		1.33418	0.141874	0.842386	2.14906	13.6407	13.5863	14.3399	13.4587	14.6481	15.0303	13.0227	14.5847	12.8568	13.2772	13.2976	14.2207	13.023	12.533	11.1974		14.5501	13.9112	12.575	13.713	13.5923	11.9508	13.6142	12.8765	13.0922	14.4745	14.3442	12.5247
P62820	RAB1A	Ras-related protein Rab-1A	Macrophage		1.06868	0.150879	-0.9075	-1.85104		0.00621926	0.998826	-0.00749977	-0.0180702		1.33439	0.142018	-0.9	-2.13999	11.901	12.579	10.4908	12.6389	10.728	11.1081	12.6695	13.0624	14.1359	12.5539	13.2766	11.9479	12.5727	13.7665	13.8732	11.9675	11.303	12.2797	12.6681	13.2166	13.6072	12.5851	12.8159	12.3179	14.727	11.9779	12.6816	11.7052
P68104	EEF1A1	Elongation factor 1-alpha 1	Undefined		1.06798	0.150983	-0.17	-1.85014		0.300846	0.870541	-0.05	-0.688019		0.931561	0.261542	-0.12	-1.64621	21.4232	21.2532	21.718	21.2457	21.5296	21.4766	21.2098	21.2213	21.6172	21.668	21.7735	21.5736	21.4549	21.2916	21.3885	21.5582	21.3784	21.4767	21.5285	21.3466	21.4856	21.4899	21.4099	21.4569	21.86	21.7911	21.598	21.3417
O60493	SNX3	Sorting nexin-3	Undefined		1.06633	0.151518	-0.19875	-1.848		0.0261395	0.987543	0.00666642	0.0743052		1.22459	0.166822	-0.205417	-2.01035	16.3113	16.3049	16.7342	16.3037	16.7295	16.7255	16.1058	16.3392	16.8412	16.7331	16.9806	16.303	16.6695	16.4222	16.4742	16.9268	16.7048	16.6732	16.6125	16.4708	16.6998	16.5466	16.5909	16.4928	16.6072	17.0079	16.7419	16.4515
P29508	SERPINB3	Serpin B3	Undefined		1.06592	0.151556	0.9375	1.84747		0.159582	0.936876	-0.187917	-0.401889		1.53181	0.106154	1.12542	2.36626	15.1605	15.8432	16.9869	14.6459	17.5646	15.9028	17.0856	15.3601	15.9974	15.3208	17.3559	14.3781	14.9976	15.2222	15.538	14.4261	14.3381	14.3495	13.8226	13.5626	14.2815	16.0943	14.8817	13.5718	16.4668	16.0244	14.7672	14.9704
P25786	PSMA1	Proteasome subunit alpha type-1	Undefined		1.06507	0.151743	-0.40375	-1.84637		0.113741	0.952606	-0.0554165	-0.297369		1.12072	0.198377	-0.348334	-1.88463	16.561	15.903	16.614	16.6284	16.6614	17.3253	16.089	16.3017	17.1319	17.4629	17.0321	16.375	17.4441	16.5728	16.9885	16.3176	16.5308	17.0303	16.8307	16.5968	16.2707	17.3502	16.7977	17.207	17.2923	16.7429	16.3429	17.3065
Q16881	TXNRD1	Thioredoxin reductase 1, cytoplasmic	Mesenchymal		1.06459	0.151772	-0.49	-1.84575		0.904478	0.645855	-0.309167	-1.61088		0.303867	0.666683	-0.180833	-0.693669	15.1375	14.3221	14.866	14.9902	15.4512	16.5151	14.797	14.4528	15.1946	15.9846	14.8737	14.5374	15.8818	15.1121	15.7522	14.8611	15.0272	15.6436	15.4373	14.6894	15.3453	15.6921	15.5025	15.7446	15.8272	15.6939	14.9232	15.7355
Q96CW1	AP2M1	AP-2 complex subunit mu	Undefined		1.06397	0.151858	-0.150001	-1.84494		0.0603563	0.975967	-0.0120838	-0.165688		1.56619	0.0996603	-0.137917	-2.4049	16.8842	16.7124	17.0134	16.8779	17.0028	16.7732	16.7832	16.7233	16.9794	16.8335	17.2578	17.0968	16.8218	16.9144	16.9121	16.9371	17.0763	17.0981	16.9665	16.8841	17.1658	17.0959	16.9202	17.0151	16.6969	17.2929	16.9812	16.7689
P55008	AIF1	Allograft inflammatory factor 1	Undefined		1.06187	0.152589	0.4875	1.84221		0.610063	0.726718	0.21	1.20069		0.928289	0.262374	0.2775	1.64196	13.4626	13.4616	13.8972	13.1709	14.4345	14.1816	14.668	13.9292	13.7609	13.8483	13.3382	13.3004	13.734	13.7552	13.348	13.8824	13.9576	13.5844	13.4006	13.5583	14.1377	12.4142	13.199	13.1119	13.5335	13.7059	13.9235	13.2751
Q7Z3F1	GPR155	Integral membrane protein GPR155	Undefined		1.06173	0.152507	-0.727143	-1.86542		1.65232	0.431433	-0.649714	-2.54842		0.0868908	0.903728	-0.0774287	-0.233315	11.3619	12.8395	13.733	13.2267	13.5854		12.024	13.3116		13.4445	13.4633	12.8774	12.3817	13.3266	12.3541	13.1408	12.2561	12.7093	13.5055		13.3207	13.7824	13.5266	13.1453	14.7214	13.1296	13.5437
O14874	BCKDK	[3-methyl-2-oxobutanoate dehydrogenase [lipoamide]] kinase, mitochondrial	Undefined		1.0597	0.153329	0.25375	1.8394		1.66267	0.428644	0.305417	2.51232		0.154242	0.830286	-0.0516665	-0.390067	13.549	13.9945	13.912	13.8342	14.2467	13.2742	14.0476	13.7683	13.6026	13.7205	14.1682	14.173	13.4418	14.2348	13.6689	13.9769	13.5992	13.7302	14.0749	14.1658	13.8977	13.8057	13.5142	13.3741	13.618	13.316	13.794	13.2674
P27708	CAD	CAD protein [Includes: Glutamine-dependent carbamoyl-phosphate synthase	Undefined		1.05897	0.153478	0.65	1.83845		0.585756	0.737686	0.322083	1.16415		0.766875	0.336778	0.327917	1.42576	14.6794	14.9868	15.1474	14.7759	15.0023	14.6215	15.7673	13.6594	14.76	14.5739	13.82	14.7528	14.0338	14.035	14.2442	15.0255	14.811	14.463	14.2863	15.253	14.5594	14.1777	14.8133	13.2136	12.7051	14.6949	14.9452	14.3419
P35232	PHB	Prohibitin	Undefined		1.05849	0.153537	0.3725	1.83783		0.410567	0.815267	0.139166	0.883647		0.781291	0.328433	0.233333	1.44564	19.9247	19.1319	20.0934	19.7693	20.1097	19.8348	19.344	19.0865	19.5902	19.2926	19.3745	19.9851	19.1669	19.2228	19.1239	19.57	19.8362	19.1029	19.1255	19.7304	19.2612	19.0365	19.3481	19.3684	18.7827	19.9076	19.7287	18.8646
Q5M775	SPECC1	Cytospin-B	Undefined		1.05767	0.153665	0.43875	1.83676		0.130918	0.947257	0.0520833	0.337363		1.36987	0.135012	0.386667	2.18125	13.4447	13.5573	13.4223	13.189	13.1693	14.7194	13.0879	13.2703	13.0146	13.1054	12.7392	13.7895	13.0962	13.0648	13.2853	13.235	12.9558	12.8335	13.0811	12.9416	13.3729	12.9122	12.7056	12.809	13.2936	13.405	13.542	12.3102
Q01082	SPTBN1	Spectrin beta chain, non-erythrocytic 1	Undefined		1.05602	0.154115	-0.2175	-1.83461		0.264362	0.883713	-0.079583	-0.618414		0.475451	0.523663	-0.137917	-0.991429	17.8877	17.5545	17.5865	17.7713	17.7774	18.2612	17.3374	17.7311	18.2004	17.6708	17.8595	18.4157	18.2295	17.2581	17.6311	17.9153	17.9627	17.8578	17.5158	17.9925	17.9967	17.5602	18.0511	17.9187	17.8281	18.2245	18.0875	17.9795
Q3LXA3	TKFC	Triokinase/FMN cyclase	Undefined		1.05487	0.154415	-0.778333	-1.85623		0.089708	0.962223	0.084091	0.239768		1.3695	0.134921	-0.862424	-2.21437	12.4491	11.9551	12.9886	12.5348			10.6612	12.1092	13.5018	13.085	13.9787		13.16	12.9642	12.7772	11.15	12.5557	12.8725	12.8836	13.8386	13.1515	13.7272	13.2854	12.9954	11.831	13.7246	12.6643	11.7847
Q92911	SLC5A5	Sodium/iodide cotransporter	Undefined		1.04934	0.156302	-0.94375	-1.82594		0.822116	0.68576	0.497917	1.50129	+	3.22874	0.0113585	-1.44167	-4.15824	17.5565	16.692	17.8695	16.5485	17.8419	17.6598	14.7183	16.4888	18.3576	18.7991	18.6797	17.2599	18.2189	18.1428	18.4071	17.8195	18.7159	18.3579	18.6016	19.0008	15.717	17.7567	18.507	18.9673	17.2839	18.3853	18.2207	18.0828
P42566	EPS15	Epidermal growth factor receptor substrate 15	Undefined		1.04905	0.15629	0.2225	1.82555		0.537833	0.765122	0.117917	1.09057		0.573592	0.453488	0.104583	1.14567	14.5191	14.4444	14.2598	14.5811	14.9101	14.6984	14.422	14.4809	14.7981	14.2961	14.6292	14.6818	14.5722	14.3646	14.1787	14.4804	14.4202	14.3383	14.3018	14.1453	14.5562	13.9228	14.1127	14.2972	14.0505	14.7252	14.5648	14.2962
P06396	GSN	Gelsolin	Undefined		1.049	0.156173	-0.26	-1.82549		0.740623	0.698763	-0.19	-1.38924		0.290785	0.678056	-0.07	-0.66908	17.4011	17.3968	17.5411	17.8355	17.5888	17.6148	17.9003	17.5566	17.8353	17.9528	17.7833	17.7446	18.0233	17.7449	17.3187	17.419	17.4274	17.9893	17.4946	17.3808	18.0697	18.3452	17.6071	17.821	18.0885	17.7065	17.203	18.0669
Q562E7	WDR81	WD repeat-containing protein 81	Undefined		1.04675	0.156948	-0.49375	-1.82256		0.686074	0.706286	-0.24125	-1.31194		0.555166	0.466356	-0.2525	-1.11743	13.9704	13.5677	13.1316	12.6337	13.2278	12.3724	12.8455	14.1663	12.9294	13.5556	13.7696	13.6897	13.1914	13.7701	14.1499	13.1365	13.1214	13.0921	13.8398	13.6551	14.1336	13.5291	14.0102	13.6358	13.3016	14.4987	13.3578	13.3967
O94973	AP2A2	AP-2 complex subunit alpha-2	Macrophage		1.04655	0.156839	-0.30875	-1.8223		0.182782	0.920388	0.06125	0.452274		1.45258	0.119754	-0.37	-2.27639	13.5633	13.9711	13.9704	12.7832	13.4398	13.6291	13.088	13.4634	13.7735	13.6946	13.7853	13.9344	14.2285	13.9839	13.9792	13.6415	14.263	14.2589	13.5864	13.1657	13.9901	13.3934	13.9691	13.5844	13.6731	14.1515	13.9352	13.6807
P35579	MYH9	Myosin-9	Endothelial		1.04639	0.156741	0.315	1.82209		0.467338	0.802114	-0.151251	-0.978228		1.98323	0.0507359	0.46625	2.86052	18.1231	17.9609	18.5183	18.028	18.7987	18.9915	18.2482	18.3964	17.8788	17.9095	17.9748	18.6418	17.9273	17.3755	17.6121	18.2032	18.3395	17.5751	17.6719	17.8966	17.8491	18.265	17.9418	18.0086	17.6935	18.5637	18.4457	17.7826
P30050	RPL12	60S ribosomal protein L12	Mesenchymal		1.04371	0.157646	0.275001	1.8186		0.0718334	0.969388	0.0275005	0.195032		0.857166	0.291643	0.2475	1.54834	17.162	17.4653	17.4098	17.09	17.4347	18.1162	17.36	16.9441	17.4456	17.0424	16.832	17.8881	17.3448	16.6482	17.1969	17.3687	17.0024	16.9315	17.0494	16.7484	17.503	17.054	16.8002	16.8148	17.2684	17.2319	16.9927	17.1259
Q9NRK6	ABCB10	ATP-binding cassette sub-family B member 10, mitochondrial	Undefined		1.04236	0.158036	0.51	1.81684		0.611818	0.728942	0.271667	1.20331		0.709527	0.368898	0.238333	1.34541	14.217	13.9688	14.8909	14.6096	14.667	14.1499	13.682	13.7727	14.6948	13.7586	13.7253	14.2988	13.6892	14.1711	13.559	13.7399	14.4618	14.1841	13.8456	13.9487	13.6624	13.6138	13.981	14.117	12.6699	14.4982	14.4134	12.9334
P24752	ACAT1	Acetyl-CoA acetyltransferase, mitochondrial	Undefined		1.04144	0.15833	0.25875	1.81564		0.449416	0.807444	0.138334	0.948795		0.502615	0.503033	0.120416	1.0351	20.8087	20.5623	20.9901	20.6486	20.9183	20.9142	21.0167	20.59	20.9542	20.5863	20.7683	21.0287	20.5162	20.2344	20.344	21.1789	20.4052	20.6217	20.6803	20.9075	20.3994	20.4788	20.7537	20.2147	20.2898	20.7845	21.2507	20.2165
Q14019	COTL1	Coactosin-like protein	Macrophage		1.04051	0.158511	-0.5	-1.81442		0.119937	0.950998	-0.072917	-0.311917		0.81221	0.314206	-0.427083	-1.48787	16.038	14.9331	14.6454	16.5728	15.4129	15.8346	15.0591	14.7228	16.149	16.3743	16.4093	14.2443	16.1763	15.9008	15.886	15.6052	15.54	16.2723	15.8307	15.5508	16.2322	16.1915	15.5551	16.0444	16.2945	15.5068	15.3655	16.0235
P26012	ITGB8	Integrin beta-8	Undefined		1.04025	0.158429	0.401964	1.82442		0.77385	0.69055	-0.300952	-1.43894	+	3.60411	0.00775385	0.702917	4.54867	13.9476	14.9313	14.5259	14.4201	14.3997	14.5027	14.1689	14.3515	13.4133	13.6845	14.2804	14.5048	13.6013	13.5451	13.9148	13.2152	13.6168	13.5377	13.3867	13.7429	14.582	13.9904	13.197	13.733	14.5953	13.5321	14.401
Q9Y6B6	SAR1B	GTP-binding protein SAR1b	Undefined		1.03847	0.159024	-0.225	-1.81176		1.01363	0.608458	-0.23125	-1.75133		0.0185028	0.975945	0.00625018	0.0530321	14.0078	14.236	14.2925	14.3132	14.6166	14.4349	14.031	14.2181	13.8771	14.4763	14.5965	14.2854	13.715	14.436	14.1542	14.6431	14.2023	13.9794	14.3351	14.4422	14.3866	14.3137	14.8372	14.4022	14.5038	14.669	14.8496	13.9925
P28838	LAP3	Cytosol aminopeptidase	Undefined		1.0353	0.160195	-0.48	-1.80762		0.0481501	0.979603	0.0333334	0.133787		1.55366	0.102006	-0.513333	-2.39083	17.2722	17.2152	17.4689	17.5335	17.2516	17.2051	16.8933	16.1751	18.15	18.1466	17.6999	16.6846	18.3863	17.6444	17.2973	17.4279	17.4899	18.0807	17.5984	17.0758	17.5159	18.1985	17.9815	17.4711	16.321	17.5175	17.5513	18.3036
Q96BW5	PTER	Phosphotriesterase-related protein	Undefined		1.03515	0.16008	-0.5325	-1.80743		0.163768	0.932548	-0.093333	-0.411096		0.897071	0.273175	-0.439167	-1.60116	13.7212	13.6552	13.4133	13.5879	14.2041	14.5922	12.3791	12.8317	13.311	14.7067	14.4291	12.8929	14.427	14.1946	14.369	13.5109	14.0669	14.1086	13.8122	14.006	13.4796	14.1622	14.2485	14.6915	13.8032	14.234	13.5025	14.5279
Q13822	ENPP2	Ectonucleotide pyrophosphatase/phosphodiesterase family member 2	Undefined		1.03437	0.160218	0.49	1.80641		1.71208	0.406198	0.725834	2.5668		0.441879	0.548862	-0.235834	-0.936302	14.4949	14.4491	14.0071	14.0309	14.9809	14.3518	13.7594	14.9498	14.5129	13.8542	15.3679	14.3268	15.3095	13.675	13.9502	15.2531	14.6427	14.3534	14.7303	15.3937	12.7819	13.894	14.8229	13.8696	13.688	13.8229	14.6319	13.6035
P07108	DBI	Acyl-CoA-binding protein	Undefined		1.03398	0.160218	-0.8175	-1.8059		0.320709	0.858669	-0.34125	-0.72487		0.523619	0.488963	-0.47625	-1.06833	14.9386	14.0879	14.0518	15.6112	13.9648	15.7382	13.6435	13.8797	15.6607	15.4234	15.3345	13.2364	15.6184	15.6873	14.7519	13.9406	13.3932	16.9011	15.2087	14.4282	15.2757	16.2333	14.6012	15.219	16.7402	14.1419	14.1473	16.0854
P61970	NUTF2	Nuclear transport factor 2	Undefined		1.03257	0.160777	-0.51625	-1.80405		0.0202087	0.990772	0.0162502	0.0578139		1.18482	0.177993	-0.5325	-1.96259	15.3905	14.6905	14.9244	15.7586	14.6548	15.1705	14.7113	13.9661	15.8455	16.2527	15.5277	13.7885	15.7431	15.3226	15.3865	14.932	15.3286	15.956	15.7469	15.4423	14.755	15.9937	15.7284	15.3558	16.0649	14.9287	14.5866	15.9824
P58107	EPPK1	Epiplakin	Undefined		1.03142	0.161121	3.70167	1.87856		0.528136	0.764736	2.43727	1.08468		0.320496	0.652248	1.26439	0.727565	12.3975	10.0503		10.6585	14.7608		11.0269	11.6144	0	7.98511	14.3119		11.5384	14.3423	12.5013	9.27903	13.5536	10.7818	10.6177	10.4506	10.0742	9.68454		0.266473	11.7551		8.47306
Q7Z434	MAVS	Mitochondrial antiviral-signaling protein	Undefined		1.03127	0.161025	0.68625	1.80235		1.86232	0.405367	0.699167	2.73054		0.0177261	0.977349	-0.0129164	-0.0508491	13.3102	14.8549	14.1386	14.0756	14.6591	15.5934	13.4008	14.0404	14.4207	14.3567	14.3988	14.8827	13.9123	13.5	14.2029	14.7275	14.385	13.9959	14.0012	14.4793	13.192	12.2295	13.7731	13.2327	13.6757	14.1563	14.8499	13.473
P04844	RPN2	Dolichyl-diphosphooligosaccharide--protein glycosyltransferase subunit 2	Undefined		1.02776	0.162257	0.36375	1.79777		0.412469	0.81446	-0.13625	-0.886881	+	2.3098	0.033209	0.5	3.20576	15.7681	15.3964	16.4105	15.9004	15.8406	15.3303	15.634	15.0793	15.2072	14.9877	15.4772	15.4192	14.5343	15.1103	14.83	15.3689	15.3551	15.5034	15.2003	15.0422	14.9257	15.1863	15.4742	15.1775	15.2374	15.8715	15.8347	14.7383
P00325	ADH1B	All-trans-retinol dehydrogenase [NAD(+)] ADH1B	Undefined		1.0253	0.163218	-0.98125	-1.79455		1.8716	0.417653	-1.33625	-2.74057		0.622012	0.42088	0.355	1.21847	14.8652	15.8879	14.9692	15.4341	15.0118	15.7671	16.0481	14.7865	14.9406	15.1631	15.7592	14.9399	14.6788	14.4758	15.562	15.4949	14.8373	15.0464	15.8332	13.1772	16.9861	18.2398	15.4088	15.6891	15.5915	14.2575	18.4938	15.9617
Q9BUR5	APOO	MICOS complex subunit MIC26	Undefined		1.02156	0.164631	-0.545	-1.78965		1.93	0.395362	-0.491667	-2.80347		0.0741665	0.918809	-0.0533332	-0.200923	14.6837	15.6002	15.6522	15.3417	14.9934	13.5397	14.184	15.7217	14.3698	14.7663	15.4583	14.6476	14.6211	15.0277	15.0238	14.8561	15.6192	15.0424	15.6597	15.0932	15.307	15.1695	15.6616	15.5762	15.4609	15.8908	16.023	14.9657
[truncated: 1,445 more rows]

## Sheet: Supplementary Table 4
Supplementary Table 4. IPA Pathways for AD vs. Control
Ingenuity Canonical Pathways	-log(p-value)	zScore	Significant (|z|≥ 2, p < 0.05)	Ratio	Molecules
Glycolysis I	12	-3.4641	+	0.444	ALDOA,ALDOC,ENO1,ENO3,FBP1,GAPDH,GPI,PFKM,PGAM1,PGK1,PKM,TPI1
[truncated: 522 more rows]

## Sheet: Supplementary Table 5
Supplementary Table 5. IPA Pathways for AD vs. Epilepsy
[truncated: 483 more rows]

[truncated: 7 more sheets: Supplementary Table 6, Supplementary Table 7, Supplementary Table 8, Supplementary Table 9, Supplementary Table 10, Supplementary Table 11, Supplementary Table 12]
